# Supplementary material for: Calcium Input Frequency, Duration and Amplitude Differentially Modulate the Relative Activation of Calcineurin and CaMKII
Source: PLoS One. 2012 Sep 4;7(9):e43810. doi: 10.1371/journal.pone.0043810 (PMC3433481; doi:10.1371/journal.pone.0043810)
Supplement: Description S1 — Model description. All model reactions encoded in the XML version of the E-Cell3 modeling language. (EML) [file pone.0043810.s001.eml]

<?xml version="1.0" ?>
<eml>
<stepper class="ODEStepper" id="DE1">
<property name="AbsoluteEpsilon">
<value>
0.1
</value>
</property>
<property name="StateToleranceFactor">
<value>
1.0
</value>
</property>
<property name="MinStepInterval">
<value>
2e-300
</value>
</property>
<property name="RelativeEpsilon">
<value>
0.1
</value>
</property>
<property name="Tolerance">
<value>
1e-06
</value>
</property>
<property name="StepInterval">
<value>
1e-08
</value>
</property>
<property name="DerivativeToleranceFactor">
<value>
1.0
</value>
</property>
<property name="MaxStepInterval">
<value>
1.0
</value>
</property>
<property name="IsEpsilonChecked">
<value>
0
</value>
</property>
<property name="AbsoluteToleranceFactor">
<value>
1.0
</value>
</property>
</stepper>
<stepper class="PassiveStepper" id="Passive"/>
<system class="System" id="/">
<property name="StepperID">
<value>
DE1
</value>
</property>
<variable class="Variable" id="SIZE">
<property name="Value">
<value>
1
</value>
</property>
</variable>
</system>
<system class="System" id="/Spine">
<property name="StepperID">
<value>
DE1
</value>
</property>
<variable class="Variable" id="SIZE">
<property name="Value">
<value>
1e-15
</value>
</property>
</variable>
<variable class="Variable" id="camR">
<property name="MolarConc">
<value>
1.45e-9
</value>
</property>
<property name="Value">
<value>
0.8729
</value>
</property>
</variable>
<variable class="Variable" id="camT">
<property name="MolarConc">
<value>
3e-5
</value>
</property>
<property name="Value">
<value>
18060.0
</value>
</property>
</variable>
<variable class="Variable" id="ca">
<property name="MolarConc">
<value>
1e-8
</value>
</property>
<property name="Value">
<value>
6.02
</value>
</property>
</variable>
<variable class="Variable" id="CaMKII">
<property name="MolarConc">
<value>
70e-6
</value>
</property>
<property name="Value">
<value>
42140.0
</value>
</property>
</variable>
<variable class="Variable" id="PP2Bi">
<property name="MolarConc">
<value>
6e-6
</value>
</property>
<property name="Value">
<value>
3612.0
</value>
</property>
</variable>
<variable class="Variable" id="D">
<property name="MolarConc">
<value>
3e-6
</value>
</property>
<property name="Value">
<value>
1806.0
</value>
</property>
</variable>
<variable class="Variable" id="PKA">
<property name="MolarConc">
<value>
1.2e-8
</value>
</property>
<property name="Value">
<value>
7.224
</value>
</property>
</variable>
<variable class="Variable" id="PP1a">
<property name="MolarConc">
<value>
2.0e-6
</value>
</property>
<property name="Value">
<value>
1204.0
</value>
</property>
</variable>
<variable class="Variable" id="CBPfast">
<property name="MolarConc">
<value>
80e-6
</value>
</property>
<property name="Value">
<value>
48160.0
</value>
</property>
</variable>
<variable class="Variable" id="CBPmedia">
<property name="MolarConc">
<value>
80e-6
</value>
</property>
<property name="Value">
<value>
48160.0
</value>
</property>
</variable>
<variable class="Variable" id="CBPslow">
<property name="MolarConc">
<value>
20e-6
</value>
</property>
<property name="Value">
<value>
12040.0
</value>
</property>
</variable>
<variable class="Variable" id="CBPvslow">
<property name="MolarConc">
<value>
20e-6
</value>
</property>
<property name="Value">
<value>
12040.0
</value>
</property>
</variable>
<variable class="Variable" id="cam_total">
<property name="MolarConc">
<value>
3.0e-5
</value>
</property>
<property name="Value">
<value>
18060.0
</value>
</property>
</variable>
<variable class="Variable" id="totalCaMKII">
<property name="MolarConc">
<value>
70e-6
</value>
</property>
<property name="Value">
<value>
42140.0
</value>
</property>
</variable>
<variable class="Variable" id="totalPP2B">
<property name="MolarConc">
<value>
6e-6
</value>
</property>
<property name="Value">
<value>
3612.0
</value>
</property>
</variable>
<variable class="Variable" id="totalcamR">
<property name="MolarConc">
<value>
1.45e-9
</value>
</property>
<property name="Value">
<value>
0.8729
</value>
</property>
</variable>
<variable class="Variable" id="totalcamT">
<property name="MolarConc">
<value>
3e-5
</value>
</property>
<property name="Value">
<value>
18060.0
</value>
</property>
</variable>
<variable class="Variable" id="totD">
<property name="MolarConc">
<value>
3e-6
</value>
</property>
<property name="Value">
<value>
1806.0
</value>
</property>
</variable>
<variable class="Variable" id="totPP1">
<property name="MolarConc">
<value>
2e-6
</value>
</property>
<property name="Value">
<value>
1204.0
</value>
</property>
</variable>
<variable class="Variable" id="totPKA">
<property name="MolarConc">
<value>
1.2e-8
</value>
</property>
<property name="Value">
<value>
7.224
</value>
</property>
</variable>
<variable class="Variable" id="CBPfasttotal">
<property name="MolarConc">
<value>
80e-6
</value>
</property>
<property name="Value">
<value>
48160.0
</value>
</property>
</variable>
<variable class="Variable" id="CBPmediatotal">
<property name="MolarConc">
<value>
80e-6
</value>
</property>
<property name="Value">
<value>
48160.0
</value>
</property>
</variable>
<variable class="Variable" id="CBPslowtotal">
<property name="MolarConc">
<value>
20e-6
</value>
</property>
<property name="Value">
<value>
12040.0
</value>
</property>
</variable>
<variable class="Variable" id="CBPvslowtotal">
<property name="MolarConc">
<value>
20e-6
</value>
</property>
<property name="Value">
<value>
12040.0
</value>
</property>
</variable>
<variable class="Variable" id="CBPfastca">
<property name="MolarConc">
<value>
0
</value>
</property>
<property name="Value">
<value>
0.0
</value>
</property>
</variable>
<variable class="Variable" id="CBPmediaca">
<property name="MolarConc">
<value>
0
</value>
</property>
<property name="Value">
<value>
0.0
</value>
</property>
</variable>
<variable class="Variable" id="CBPslowca">
<property name="MolarConc">
<value>
0
</value>
</property>
<property name="Value">
<value>
0.0
</value>
</property>
</variable>
<variable class="Variable" id="CBPvslowca">
<property name="MolarConc">
<value>
0
</value>
</property>
<property name="Value">
<value>
0.0
</value>
</property>
</variable>
<variable class="Variable" id="camR_ca1_A">
<property name="MolarConc">
<value>
0
</value>
</property>
<property name="Value">
<value>
0.0
</value>
</property>
</variable>
<variable class="Variable" id="camR_ca1_B">
<property name="MolarConc">
<value>
0
</value>
</property>
<property name="Value">
<value>
0.0
</value>
</property>
</variable>
<variable class="Variable" id="camR_ca1_C">
<property name="MolarConc">
<value>
0
</value>
</property>
<property name="Value">
<value>
0.0
</value>
</property>
</variable>
<variable class="Variable" id="camR_ca1_D">
<property name="MolarConc">
<value>
0
</value>
</property>
<property name="Value">
<value>
0.0
</value>
</property>
</variable>
<variable class="Variable" id="camR_ca2_AB">
<property name="MolarConc">
<value>
0
</value>
</property>
<property name="Value">
<value>
0.0
</value>
</property>
</variable>
<variable class="Variable" id="camR_ca2_AC">
<property name="MolarConc">
<value>
0
</value>
</property>
<property name="Value">
<value>
0.0
</value>
</property>
</variable>
<variable class="Variable" id="camR_ca2_AD">
<property name="MolarConc">
<value>
0
</value>
</property>
<property name="Value">
<value>
0.0
</value>
</property>
</variable>
<variable class="Variable" id="camR_ca2_BC">
<property name="MolarConc">
<value>
0
</value>
</property>
<property name="Value">
<value>
0.0
</value>
</property>
</variable>
<variable class="Variable" id="camR_ca2_BD">
<property name="MolarConc">
<value>
0
</value>
</property>
<property name="Value">
<value>
0.0
</value>
</property>
</variable>
<variable class="Variable" id="camR_ca2_CD">
<property name="MolarConc">
<value>
0
</value>
</property>
<property name="Value">
<value>
0.0
</value>
</property>
</variable>
<variable class="Variable" id="camR_ca3_ABC">
<property name="MolarConc">
<value>
0
</value>
</property>
<property name="Value">
<value>
0.0
</value>
</property>
</variable>
<variable class="Variable" id="camR_ca3_ABD">
<property name="MolarConc">
<value>
0
</value>
</property>
<property name="Value">
<value>
0.0
</value>
</property>
</variable>
<variable class="Variable" id="camR_ca3_ACD">
<property name="MolarConc">
<value>
0
</value>
</property>
<property name="Value">
<value>
0.0
</value>
</property>
</variable>
<variable class="Variable" id="camR_ca3_BCD">
<property name="MolarConc">
<value>
0
</value>
</property>
<property name="Value">
<value>
0.0
</value>
</property>
</variable>
<variable class="Variable" id="camR_ca4_ABCD">
<property name="MolarConc">
<value>
0
</value>
</property>
<property name="Value">
<value>
0.0
</value>
</property>
</variable>
<variable class="Variable" id="camT_ca1_A">
<property name="MolarConc">
<value>
0
</value>
</property>
<property name="Value">
<value>
0.0
</value>
</property>
</variable>
<variable class="Variable" id="camT_ca1_B">
<property name="MolarConc">
<value>
0
</value>
</property>
<property name="Value">
<value>
0.0
</value>
</property>
</variable>
<variable class="Variable" id="camT_ca1_C">
<property name="MolarConc">
<value>
0
</value>
</property>
<property name="Value">
<value>
0.0
</value>
</property>
</variable>
<variable class="Variable" id="camT_ca1_D">
<property name="MolarConc">
<value>
0
</value>
</property>
<property name="Value">
<value>
0.0
</value>
</property>
</variable>
<variable class="Variable" id="camT_ca2_AB">
<property name="MolarConc">
<value>
0
</value>
</property>
<property name="Value">
<value>
0.0
</value>
</property>
</variable>
<variable class="Variable" id="camT_ca2_AC">
<property name="MolarConc">
<value>
0
</value>
</property>
<property name="Value">
<value>
0.0
</value>
</property>
</variable>
<variable class="Variable" id="camT_ca2_AD">
<property name="MolarConc">
<value>
0
</value>
</property>
<property name="Value">
<value>
0.0
</value>
</property>
</variable>
<variable class="Variable" id="camT_ca2_BC">
<property name="MolarConc">
<value>
0
</value>
</property>
<property name="Value">
<value>
0.0
</value>
</property>
</variable>
<variable class="Variable" id="camT_ca2_BD">
<property name="MolarConc">
<value>
0
</value>
</property>
<property name="Value">
<value>
0.0
</value>
</property>
</variable>
<variable class="Variable" id="camT_ca2_CD">
<property name="MolarConc">
<value>
0
</value>
</property>
<property name="Value">
<value>
0.0
</value>
</property>
</variable>
<variable class="Variable" id="camT_ca3_ABC">
<property name="MolarConc">
<value>
0
</value>
</property>
<property name="Value">
<value>
0.0
</value>
</property>
</variable>
<variable class="Variable" id="camT_ca3_ABD">
<property name="MolarConc">
<value>
0
</value>
</property>
<property name="Value">
<value>
0.0
</value>
</property>
</variable>
<variable class="Variable" id="camT_ca3_ACD">
<property name="MolarConc">
<value>
0
</value>
</property>
<property name="Value">
<value>
0.0
</value>
</property>
</variable>
<variable class="Variable" id="camT_ca3_BCD">
<property name="MolarConc">
<value>
0
</value>
</property>
<property name="Value">
<value>
0.0
</value>
</property>
</variable>
<variable class="Variable" id="camT_ca4_ABCD">
<property name="MolarConc">
<value>
0
</value>
</property>
<property name="Value">
<value>
0.0
</value>
</property>
</variable>
<variable class="Variable" id="camR_CaMKII">
<property name="MolarConc">
<value>
0
</value>
</property>
<property name="Value">
<value>
0.0
</value>
</property>
</variable>
<variable class="Variable" id="camR_ca1_A_CaMKII">
<property name="MolarConc">
<value>
0
</value>
</property>
<property name="Value">
<value>
0.0
</value>
</property>
</variable>
<variable class="Variable" id="camR_ca1_B_CaMKII">
<property name="MolarConc">
<value>
0
</value>
</property>
<property name="Value">
<value>
0.0
</value>
</property>
</variable>
<variable class="Variable" id="camR_ca1_C_CaMKII">
<property name="MolarConc">
<value>
0
</value>
</property>
<property name="Value">
<value>
0.0
</value>
</property>
</variable>
<variable class="Variable" id="camR_ca1_D_CaMKII">
<property name="MolarConc">
<value>
0
</value>
</property>
<property name="Value">
<value>
0.0
</value>
</property>
</variable>
<variable class="Variable" id="camR_ca2_AB_CaMKII">
<property name="MolarConc">
<value>
0
</value>
</property>
<property name="Value">
<value>
0.0
</value>
</property>
</variable>
<variable class="Variable" id="camR_ca2_AC_CaMKII">
<property name="MolarConc">
<value>
0
</value>
</property>
<property name="Value">
<value>
0.0
</value>
</property>
</variable>
<variable class="Variable" id="camR_ca2_AD_CaMKII">
<property name="MolarConc">
<value>
0
</value>
</property>
<property name="Value">
<value>
0.0
</value>
</property>
</variable>
<variable class="Variable" id="camR_ca2_BC_CaMKII">
<property name="MolarConc">
<value>
0
</value>
</property>
<property name="Value">
<value>
0.0
</value>
</property>
</variable>
<variable class="Variable" id="camR_ca2_BD_CaMKII">
<property name="MolarConc">
<value>
0
</value>
</property>
<property name="Value">
<value>
0.0
</value>
</property>
</variable>
<variable class="Variable" id="camR_ca2_CD_CaMKII">
<property name="MolarConc">
<value>
0
</value>
</property>
<property name="Value">
<value>
0.0
</value>
</property>
</variable>
<variable class="Variable" id="camR_ca3_ABC_CaMKII">
<property name="MolarConc">
<value>
0
</value>
</property>
<property name="Value">
<value>
0.0
</value>
</property>
</variable>
<variable class="Variable" id="camR_ca3_ABD_CaMKII">
<property name="MolarConc">
<value>
0
</value>
</property>
<property name="Value">
<value>
0.0
</value>
</property>
</variable>
<variable class="Variable" id="camR_ca3_ACD_CaMKII">
<property name="MolarConc">
<value>
0
</value>
</property>
<property name="Value">
<value>
0.0
</value>
</property>
</variable>
<variable class="Variable" id="camR_ca3_BCD_CaMKII">
<property name="MolarConc">
<value>
0
</value>
</property>
<property name="Value">
<value>
0.0
</value>
</property>
</variable>
<variable class="Variable" id="camR_ca4_ABCD_CaMKII">
<property name="MolarConc">
<value>
0
</value>
</property>
<property name="Value">
<value>
0.0
</value>
</property>
</variable>
<variable class="Variable" id="PP2Bi_ca">
<property name="MolarConc">
<value>
0
</value>
</property>
<property name="Value">
<value>
0.0
</value>
</property>
</variable>
<variable class="Variable" id="PP2Bi_ca2">
<property name="MolarConc">
<value>
0
</value>
</property>
<property name="Value">
<value>
0.0
</value>
</property>
</variable>
<variable class="Variable" id="PP2Bi_ca3">
<property name="MolarConc">
<value>
0
</value>
</property>
<property name="Value">
<value>
0.0
</value>
</property>
</variable>
<variable class="Variable" id="PP2B">
<property name="MolarConc">
<value>
0
</value>
</property>
<property name="Value">
<value>
0.0
</value>
</property>
</variable>
<variable class="Variable" id="camR_PP2B">
<property name="MolarConc">
<value>
0
</value>
</property>
<property name="Value">
<value>
0.0
</value>
</property>
</variable>
<variable class="Variable" id="camR_ca1_A_PP2B">
<property name="MolarConc">
<value>
0
</value>
</property>
<property name="Value">
<value>
0.0
</value>
</property>
</variable>
<variable class="Variable" id="camR_ca1_B_PP2B">
<property name="MolarConc">
<value>
0
</value>
</property>
<property name="Value">
<value>
0.0
</value>
</property>
</variable>
<variable class="Variable" id="camR_ca1_C_PP2B">
<property name="MolarConc">
<value>
0
</value>
</property>
<property name="Value">
<value>
0.0
</value>
</property>
</variable>
<variable class="Variable" id="camR_ca1_D_PP2B">
<property name="MolarConc">
<value>
0
</value>
</property>
<property name="Value">
<value>
0.0
</value>
</property>
</variable>
<variable class="Variable" id="camR_ca2_AB_PP2B">
<property name="MolarConc">
<value>
0
</value>
</property>
<property name="Value">
<value>
0.0
</value>
</property>
</variable>
<variable class="Variable" id="camR_ca2_AC_PP2B">
<property name="MolarConc">
<value>
0
</value>
</property>
<property name="Value">
<value>
0.0
</value>
</property>
</variable>
<variable class="Variable" id="camR_ca2_AD_PP2B">
<property name="MolarConc">
<value>
0
</value>
</property>
<property name="Value">
<value>
0.0
</value>
</property>
</variable>
<variable class="Variable" id="camR_ca2_BC_PP2B">
<property name="MolarConc">
<value>
0
</value>
</property>
<property name="Value">
<value>
0.0
</value>
</property>
</variable>
<variable class="Variable" id="camR_ca2_BD_PP2B">
<property name="MolarConc">
<value>
0
</value>
</property>
<property name="Value">
<value>
0.0
</value>
</property>
</variable>
<variable class="Variable" id="camR_ca2_CD_PP2B">
<property name="MolarConc">
<value>
0
</value>
</property>
<property name="Value">
<value>
0.0
</value>
</property>
</variable>
<variable class="Variable" id="camR_ca3_ABC_PP2B">
<property name="MolarConc">
<value>
0
</value>
</property>
<property name="Value">
<value>
0.0
</value>
</property>
</variable>
<variable class="Variable" id="camR_ca3_ABD_PP2B">
<property name="MolarConc">
<value>
0
</value>
</property>
<property name="Value">
<value>
0.0
</value>
</property>
</variable>
<variable class="Variable" id="camR_ca3_ACD_PP2B">
<property name="MolarConc">
<value>
0
</value>
</property>
<property name="Value">
<value>
0.0
</value>
</property>
</variable>
<variable class="Variable" id="camR_ca3_BCD_PP2B">
<property name="MolarConc">
<value>
0
</value>
</property>
<property name="Value">
<value>
0.0
</value>
</property>
</variable>
<variable class="Variable" id="camR_ca4_ABCD_PP2B">
<property name="MolarConc">
<value>
0
</value>
</property>
<property name="Value">
<value>
0.0
</value>
</property>
</variable>
<variable class="Variable" id="CaMKIIp">
<property name="MolarConc">
<value>
0
</value>
</property>
<property name="Value">
<value>
0.0
</value>
</property>
</variable>
<variable class="Variable" id="camR_CaMKIIp">
<property name="MolarConc">
<value>
0
</value>
</property>
<property name="Value">
<value>
0.0
</value>
</property>
</variable>
<variable class="Variable" id="camR_ca1_A_CaMKIIp">
<property name="MolarConc">
<value>
0
</value>
</property>
<property name="Value">
<value>
0.0
</value>
</property>
</variable>
<variable class="Variable" id="camR_ca1_B_CaMKIIp">
<property name="MolarConc">
<value>
0
</value>
</property>
<property name="Value">
<value>
0.0
</value>
</property>
</variable>
<variable class="Variable" id="camR_ca1_C_CaMKIIp">
<property name="MolarConc">
<value>
0
</value>
</property>
<property name="Value">
<value>
0.0
</value>
</property>
</variable>
<variable class="Variable" id="camR_ca1_D_CaMKIIp">
<property name="MolarConc">
<value>
0
</value>
</property>
<property name="Value">
<value>
0.0
</value>
</property>
</variable>
<variable class="Variable" id="camR_ca2_AB_CaMKIIp">
<property name="MolarConc">
<value>
0
</value>
</property>
<property name="Value">
<value>
0.0
</value>
</property>
</variable>
<variable class="Variable" id="camR_ca2_AC_CaMKIIp">
<property name="MolarConc">
<value>
0
</value>
</property>
<property name="Value">
<value>
0.0
</value>
</property>
</variable>
<variable class="Variable" id="camR_ca2_AD_CaMKIIp">
<property name="MolarConc">
<value>
0
</value>
</property>
<property name="Value">
<value>
0.0
</value>
</property>
</variable>
<variable class="Variable" id="camR_ca2_BC_CaMKIIp">
<property name="MolarConc">
<value>
0
</value>
</property>
<property name="Value">
<value>
0.0
</value>
</property>
</variable>
<variable class="Variable" id="camR_ca2_BD_CaMKIIp">
<property name="MolarConc">
<value>
0
</value>
</property>
<property name="Value">
<value>
0.0
</value>
</property>
</variable>
<variable class="Variable" id="camR_ca2_CD_CaMKIIp">
<property name="MolarConc">
<value>
0
</value>
</property>
<property name="Value">
<value>
0.0
</value>
</property>
</variable>
<variable class="Variable" id="camR_ca3_ABC_CaMKIIp">
<property name="MolarConc">
<value>
0
</value>
</property>
<property name="Value">
<value>
0.0
</value>
</property>
</variable>
<variable class="Variable" id="camR_ca3_ABD_CaMKIIp">
<property name="MolarConc">
<value>
0
</value>
</property>
<property name="Value">
<value>
0.0
</value>
</property>
</variable>
<variable class="Variable" id="camR_ca3_ACD_CaMKIIp">
<property name="MolarConc">
<value>
0
</value>
</property>
<property name="Value">
<value>
0.0
</value>
</property>
</variable>
<variable class="Variable" id="camR_ca3_BCD_CaMKIIp">
<property name="MolarConc">
<value>
0
</value>
</property>
<property name="Value">
<value>
0.0
</value>
</property>
</variable>
<variable class="Variable" id="camR_ca4_ABCD_CaMKIIp">
<property name="MolarConc">
<value>
0
</value>
</property>
<property name="Value">
<value>
0.0
</value>
</property>
</variable>
<variable class="Variable" id="Dp">
<property name="MolarConc">
<value>
0
</value>
</property>
<property name="Value">
<value>
0.0
</value>
</property>
</variable>
<variable class="Variable" id="D_PKA">
<property name="MolarConc">
<value>
0
</value>
</property>
<property name="Value">
<value>
0.0
</value>
</property>
</variable>
<variable class="Variable" id="Dp_camR_PP2B">
<property name="MolarConc">
<value>
0
</value>
</property>
<property name="Value">
<value>
0.0
</value>
</property>
</variable>
<variable class="Variable" id="Dp_camR_ca1_A_PP2B">
<property name="MolarConc">
<value>
0
</value>
</property>
<property name="Value">
<value>
0.0
</value>
</property>
</variable>
<variable class="Variable" id="Dp_camR_ca1_B_PP2B">
<property name="MolarConc">
<value>
0
</value>
</property>
<property name="Value">
<value>
0.0
</value>
</property>
</variable>
<variable class="Variable" id="Dp_camR_ca1_C_PP2B">
<property name="MolarConc">
<value>
0
</value>
</property>
<property name="Value">
<value>
0.0
</value>
</property>
</variable>
<variable class="Variable" id="Dp_camR_ca1_D_PP2B">
<property name="MolarConc">
<value>
0
</value>
</property>
<property name="Value">
<value>
0.0
</value>
</property>
</variable>
<variable class="Variable" id="Dp_camR_ca2_AB_PP2B">
<property name="MolarConc">
<value>
0
</value>
</property>
<property name="Value">
<value>
0.0
</value>
</property>
</variable>
<variable class="Variable" id="Dp_camR_ca2_AC_PP2B">
<property name="MolarConc">
<value>
0
</value>
</property>
<property name="Value">
<value>
0.0
</value>
</property>
</variable>
<variable class="Variable" id="Dp_camR_ca2_AD_PP2B">
<property name="MolarConc">
<value>
0
</value>
</property>
<property name="Value">
<value>
0.0
</value>
</property>
</variable>
<variable class="Variable" id="Dp_camR_ca2_BC_PP2B">
<property name="MolarConc">
<value>
0
</value>
</property>
<property name="Value">
<value>
0.0
</value>
</property>
</variable>
<variable class="Variable" id="Dp_camR_ca2_BD_PP2B">
<property name="MolarConc">
<value>
0
</value>
</property>
<property name="Value">
<value>
0.0
</value>
</property>
</variable>
<variable class="Variable" id="Dp_camR_ca2_CD_PP2B">
<property name="MolarConc">
<value>
0
</value>
</property>
<property name="Value">
<value>
0.0
</value>
</property>
</variable>
<variable class="Variable" id="Dp_camR_ca3_ABC_PP2B">
<property name="MolarConc">
<value>
0
</value>
</property>
<property name="Value">
<value>
0.0
</value>
</property>
</variable>
<variable class="Variable" id="Dp_camR_ca3_ABD_PP2B">
<property name="MolarConc">
<value>
0
</value>
</property>
<property name="Value">
<value>
0.0
</value>
</property>
</variable>
<variable class="Variable" id="Dp_camR_ca3_ACD_PP2B">
<property name="MolarConc">
<value>
0
</value>
</property>
<property name="Value">
<value>
0.0
</value>
</property>
</variable>
<variable class="Variable" id="Dp_camR_ca3_BCD_PP2B">
<property name="MolarConc">
<value>
0
</value>
</property>
<property name="Value">
<value>
0.0
</value>
</property>
</variable>
<variable class="Variable" id="Dp_camR_ca4_ABCD_PP2B">
<property name="MolarConc">
<value>
0
</value>
</property>
<property name="Value">
<value>
0.0
</value>
</property>
</variable>
<variable class="Variable" id="PP1a_Dp">
<property name="MolarConc">
<value>
0
</value>
</property>
<property name="Value">
<value>
0.0
</value>
</property>
</variable>
<variable class="Variable" id="CaMKIIp_PP1a">
<property name="MolarConc">
<value>
0
</value>
</property>
<property name="Value">
<value>
0.0
</value>
</property>
</variable>
<variable class="Variable" id="camR_CaMKIIp_PP1a">
<property name="MolarConc">
<value>
0
</value>
</property>
<property name="Value">
<value>
0.0
</value>
</property>
</variable>
<variable class="Variable" id="camR_ca1_A_CaMKIIp_PP1a">
<property name="MolarConc">
<value>
0
</value>
</property>
<property name="Value">
<value>
0.0
</value>
</property>
</variable>
<variable class="Variable" id="camR_ca1_B_CaMKIIp_PP1a">
<property name="MolarConc">
<value>
0
</value>
</property>
<property name="Value">
<value>
0.0
</value>
</property>
</variable>
<variable class="Variable" id="camR_ca1_C_CaMKIIp_PP1a">
<property name="MolarConc">
<value>
0
</value>
</property>
<property name="Value">
<value>
0.0
</value>
</property>
</variable>
<variable class="Variable" id="camR_ca1_D_CaMKIIp_PP1a">
<property name="MolarConc">
<value>
0
</value>
</property>
<property name="Value">
<value>
0.0
</value>
</property>
</variable>
<variable class="Variable" id="camR_ca2_AB_CaMKIIp_PP1a">
<property name="MolarConc">
<value>
0
</value>
</property>
<property name="Value">
<value>
0.0
</value>
</property>
</variable>
<variable class="Variable" id="camR_ca2_AC_CaMKIIp_PP1a">
<property name="MolarConc">
<value>
0
</value>
</property>
<property name="Value">
<value>
0.0
</value>
</property>
</variable>
<variable class="Variable" id="camR_ca2_AD_CaMKIIp_PP1a">
<property name="MolarConc">
<value>
0
</value>
</property>
<property name="Value">
<value>
0.0
</value>
</property>
</variable>
<variable class="Variable" id="camR_ca2_BC_CaMKIIp_PP1a">
<property name="MolarConc">
<value>
0
</value>
</property>
<property name="Value">
<value>
0.0
</value>
</property>
</variable>
<variable class="Variable" id="camR_ca2_BD_CaMKIIp_PP1a">
<property name="MolarConc">
<value>
0
</value>
</property>
<property name="Value">
<value>
0.0
</value>
</property>
</variable>
<variable class="Variable" id="camR_ca2_CD_CaMKIIp_PP1a">
<property name="MolarConc">
<value>
0
</value>
</property>
<property name="Value">
<value>
0.0
</value>
</property>
</variable>
<variable class="Variable" id="camR_ca3_ABC_CaMKIIp_PP1a">
<property name="MolarConc">
<value>
0
</value>
</property>
<property name="Value">
<value>
0.0
</value>
</property>
</variable>
<variable class="Variable" id="camR_ca3_ABD_CaMKIIp_PP1a">
<property name="MolarConc">
<value>
0
</value>
</property>
<property name="Value">
<value>
0.0
</value>
</property>
</variable>
<variable class="Variable" id="camR_ca3_ACD_CaMKIIp_PP1a">
<property name="MolarConc">
<value>
0
</value>
</property>
<property name="Value">
<value>
0.0
</value>
</property>
</variable>
<variable class="Variable" id="camR_ca3_BCD_CaMKIIp_PP1a">
<property name="MolarConc">
<value>
0
</value>
</property>
<property name="Value">
<value>
0.0
</value>
</property>
</variable>
<variable class="Variable" id="camR_ca4_ABCD_CaMKIIp_PP1a">
<property name="MolarConc">
<value>
0
</value>
</property>
<property name="Value">
<value>
0.0
</value>
</property>
</variable>
<variable class="Variable" id="free_cam_ca4_total">
<property name="MolarConc">
<value>
0.0
</value>
</property>
<property name="Value">
<value>
0.0
</value>
</property>
</variable>
<variable class="Variable" id="camR_ca4_total">
<property name="MolarConc">
<value>
0.0
</value>
</property>
<property name="Value">
<value>
0.0
</value>
</property>
</variable>
<variable class="Variable" id="camR_ca4_ratio">
<property name="MolarConc">
<value>
0.0
</value>
</property>
<property name="Value">
<value>
0.0
</value>
</property>
</variable>
<variable class="Variable" id="cam_ca4_total">
<property name="MolarConc">
<value>
0.0
</value>
</property>
<property name="Value">
<value>
0.0
</value>
</property>
</variable>
<variable class="Variable" id="cam_ca4_totalRatio">
<property name="MolarConc">
<value>
0.0
</value>
</property>
<property name="Value">
<value>
0.0
</value>
</property>
</variable>
<variable class="Variable" id="free_camR_ca3_total">
<property name="MolarConc">
<value>
0.0
</value>
</property>
<property name="Value">
<value>
0.0
</value>
</property>
</variable>
<variable class="Variable" id="free_camT_ca3_total">
<property name="MolarConc">
<value>
0.0
</value>
</property>
<property name="Value">
<value>
0.0
</value>
</property>
</variable>
<variable class="Variable" id="free_cam_ca3_total">
<property name="MolarConc">
<value>
0.0
</value>
</property>
<property name="Value">
<value>
0.0
</value>
</property>
</variable>
<variable class="Variable" id="CaMKII_camR_ca3">
<property name="MolarConc">
<value>
0.0
</value>
</property>
<property name="Value">
<value>
0.0
</value>
</property>
</variable>
<variable class="Variable" id="PP2B_camR_ca3">
<property name="MolarConc">
<value>
0.0
</value>
</property>
<property name="Value">
<value>
0.0
</value>
</property>
</variable>
<variable class="Variable" id="camR_ca3_total">
<property name="MolarConc">
<value>
0.0
</value>
</property>
<property name="Value">
<value>
0.0
</value>
</property>
</variable>
<variable class="Variable" id="camR_ca3_ratio">
<property name="MolarConc">
<value>
0.0
</value>
</property>
<property name="Value">
<value>
0.0
</value>
</property>
</variable>
<variable class="Variable" id="cam_ca3_total">
<property name="MolarConc">
<value>
0.0
</value>
</property>
<property name="Value">
<value>
0.0
</value>
</property>
</variable>
<variable class="Variable" id="cam_ca3_totalRatio">
<property name="MolarConc">
<value>
0.0
</value>
</property>
<property name="Value">
<value>
0.0
</value>
</property>
</variable>
<variable class="Variable" id="free_camR_ca2_total">
<property name="MolarConc">
<value>
0.0
</value>
</property>
<property name="Value">
<value>
0.0
</value>
</property>
</variable>
<variable class="Variable" id="free_camT_ca2_total">
<property name="MolarConc">
<value>
0.0
</value>
</property>
<property name="Value">
<value>
0.0
</value>
</property>
</variable>
<variable class="Variable" id="free_cam_ca2_total">
<property name="MolarConc">
<value>
0.0
</value>
</property>
<property name="Value">
<value>
0.0
</value>
</property>
</variable>
<variable class="Variable" id="CaMKII_camR_ca2">
<property name="MolarConc">
<value>
0.0
</value>
</property>
<property name="Value">
<value>
0.0
</value>
</property>
</variable>
<variable class="Variable" id="PP2B_camR_ca2">
<property name="MolarConc">
<value>
0.0
</value>
</property>
<property name="Value">
<value>
0.0
</value>
</property>
</variable>
<variable class="Variable" id="camR_ca2_total">
<property name="MolarConc">
<value>
0.0
</value>
</property>
<property name="Value">
<value>
0.0
</value>
</property>
</variable>
<variable class="Variable" id="camR_ca2_ratio">
<property name="MolarConc">
<value>
0.0
</value>
</property>
<property name="Value">
<value>
0.0
</value>
</property>
</variable>
<variable class="Variable" id="cam_ca2_total">
<property name="MolarConc">
<value>
0.0
</value>
</property>
<property name="Value">
<value>
0.0
</value>
</property>
</variable>
<variable class="Variable" id="cam_ca2_totalRatio">
<property name="MolarConc">
<value>
0.0
</value>
</property>
<property name="Value">
<value>
0.0
</value>
</property>
</variable>
<variable class="Variable" id="free_camR_ca1_total">
<property name="MolarConc">
<value>
0.0
</value>
</property>
<property name="Value">
<value>
0.0
</value>
</property>
</variable>
<variable class="Variable" id="free_camT_ca1_total">
<property name="MolarConc">
<value>
0.0
</value>
</property>
<property name="Value">
<value>
0.0
</value>
</property>
</variable>
<variable class="Variable" id="free_cam_ca1_total">
<property name="MolarConc">
<value>
0.0
</value>
</property>
<property name="Value">
<value>
0.0
</value>
</property>
</variable>
<variable class="Variable" id="CaMKII_camR_ca1">
<property name="MolarConc">
<value>
0.0
</value>
</property>
<property name="Value">
<value>
0.0
</value>
</property>
</variable>
<variable class="Variable" id="PP2B_camR_ca1">
<property name="MolarConc">
<value>
0.0
</value>
</property>
<property name="Value">
<value>
0.0
</value>
</property>
</variable>
<variable class="Variable" id="camR_ca1_total">
<property name="MolarConc">
<value>
0.0
</value>
</property>
<property name="Value">
<value>
0.0
</value>
</property>
</variable>
<variable class="Variable" id="camR_ca1_ratio">
<property name="MolarConc">
<value>
0.0
</value>
</property>
<property name="Value">
<value>
0.0
</value>
</property>
</variable>
<variable class="Variable" id="cam_ca1_total">
<property name="MolarConc">
<value>
0.0
</value>
</property>
<property name="Value">
<value>
0.0
</value>
</property>
</variable>
<variable class="Variable" id="cam_ca1_totalRatio">
<property name="MolarConc">
<value>
0.0
</value>
</property>
<property name="Value">
<value>
0.0
</value>
</property>
</variable>
<variable class="Variable" id="free_cam_ca0_total">
<property name="MolarConc">
<value>
0.0
</value>
</property>
<property name="Value">
<value>
0.0
</value>
</property>
</variable>
<variable class="Variable" id="camR_ca0_total">
<property name="MolarConc">
<value>
0.0
</value>
</property>
<property name="Value">
<value>
0.0
</value>
</property>
</variable>
<variable class="Variable" id="camR_ca0_ratio">
<property name="MolarConc">
<value>
0.0
</value>
</property>
<property name="Value">
<value>
0.0
</value>
</property>
</variable>
<variable class="Variable" id="cam_ca0_total">
<property name="MolarConc">
<value>
0.0
</value>
</property>
<property name="Value">
<value>
0.0
</value>
</property>
</variable>
<variable class="Variable" id="cam_ca0_totalRatio">
<property name="MolarConc">
<value>
0.0
</value>
</property>
<property name="Value">
<value>
0.0
</value>
</property>
</variable>
<variable class="Variable" id="total_CaMKII_bound">
<property name="MolarConc">
<value>
0.0
</value>
</property>
<property name="Value">
<value>
0.0
</value>
</property>
</variable>
<variable class="Variable" id="total_CaMKII_active">
<property name="MolarConc">
<value>
0.0
</value>
</property>
<property name="Value">
<value>
0.0
</value>
</property>
</variable>
<variable class="Variable" id="CaMKIIbar">
<property name="MolarConc">
<value>
0.0
</value>
</property>
<property name="Value">
<value>
0.0
</value>
</property>
</variable>
<variable class="Variable" id="total_CaMKIIp">
<property name="MolarConc">
<value>
0.0
</value>
</property>
<property name="Value">
<value>
0.0
</value>
</property>
</variable>
<variable class="Variable" id="CaMKIIpbar">
<property name="MolarConc">
<value>
0.0
</value>
</property>
<property name="Value">
<value>
0.0
</value>
</property>
</variable>
<variable class="Variable" id="total_PP2B_bound">
<property name="MolarConc">
<value>
0.0
</value>
</property>
<property name="Value">
<value>
0.0
</value>
</property>
</variable>
<variable class="Variable" id="PP2Bbar">
<property name="MolarConc">
<value>
0.0
</value>
</property>
<property name="Value">
<value>
0.0
</value>
</property>
</variable>
<variable class="Variable" id="camR_unbound">
<property name="MolarConc">
<value>
1.45e-9
</value>
</property>
<property name="Value">
<value>
0.8729
</value>
</property>
</variable>
<variable class="Variable" id="Rbar">
<property name="MolarConc">
<value>
0.0
</value>
</property>
<property name="Value">
<value>
0.0
</value>
</property>
</variable>
<variable class="Variable" id="moles_bound_ca_per_moles_cam">
<property name="MolarConc">
<value>
0.0
</value>
</property>
<property name="Value">
<value>
0.0
</value>
</property>
</variable>
<variable class="Variable" id="epsilon">
<property name="MolarConc">
<value>
0.0
</value>
</property>
<property name="Value">
<value>
0.0
</value>
</property>
</variable>
<variable class="Variable" id="ybar">
<property name="MolarConc">
<value>
0.0
</value>
</property>
<property name="Value">
<value>
0.0
</value>
</property>
</variable>
<variable class="Variable" id="ybar_div__1_minus_ybar">
<property name="MolarConc">
<value>
0.0
</value>
</property>
<property name="Value">
<value>
0.0
</value>
</property>
</variable>
<variable class="Variable" id="moles_bound_ca_per_moles_PP2B">
<property name="MolarConc">
<value>
0.0
</value>
</property>
<property name="Value">
<value>
0.0
</value>
</property>
</variable>
<variable class="Variable" id="totDp">
<property name="MolarConc">
<value>
0.0
</value>
</property>
<property name="Value">
<value>
0.0
</value>
</property>
</variable>
<variable class="Variable" id="Dpbar">
<property name="MolarConc">
<value>
0.0
</value>
</property>
<property name="Value">
<value>
0.0
</value>
</property>
</variable>
<variable class="Variable" id="totPP1a">
<property name="MolarConc">
<value>
0.0
</value>
</property>
<property name="Value">
<value>
0.0
</value>
</property>
</variable>
<variable class="Variable" id="PP1abar">
<property name="MolarConc">
<value>
0.0
</value>
</property>
<property name="Value">
<value>
0.0
</value>
</property>
</variable>
<variable class="Variable" id="PKAinmodel">
<property name="MolarConc">
<value>
0
</value>
</property>
<property name="Value">
<value>
0.0
</value>
</property>
</variable>
<variable class="Variable" id="PKAbar">
<property name="MolarConc">
<value>
0
</value>
</property>
<property name="Value">
<value>
0.0
</value>
</property>
</variable>
<variable class="Variable" id="camCaMKIIbar">
<property name="MolarConc">
<value>
0.0
</value>
</property>
<property name="Value">
<value>
0.0
</value>
</property>
</variable>
<variable class="Variable" id="camPP2Bbar">
<property name="MolarConc">
<value>
0.001
</value>
</property>
<property name="Value">
<value>
602000.0
</value>
</property>
</variable>
<variable class="Variable" id="CBPfastbar">
<property name="MolarConc">
<value>
0.0
</value>
</property>
<property name="Value">
<value>
0.0
</value>
</property>
</variable>
<variable class="Variable" id="CBPmediabar">
<property name="MolarConc">
<value>
0.0
</value>
</property>
<property name="Value">
<value>
0.0
</value>
</property>
</variable>
<variable class="Variable" id="CBPslowbar">
<property name="MolarConc">
<value>
0.0
</value>
</property>
<property name="Value">
<value>
0.0
</value>
</property>
</variable>
<variable class="Variable" id="CBPvslowbar">
<property name="MolarConc">
<value>
0.0
</value>
</property>
<property name="Value">
<value>
0.0
</value>
</property>
</variable>
<process class="ExpressionFluxProcess" id="ca_pump">
<property name="vmax">
<value>
4e-3
</value>
</property>
<property name="km">
<value>
1e-6
</value>
</property>
<property name="StepperID">
<value>
DE1
</value>
</property>
<property name="Expression">
<value>
(vmax*(S0.MolarConc/(S0.MolarConc+km)))*self.getSuperSystem().SizeN_A
</value>
</property>
<property name="VariableReferenceList">
<value>
<value>
S0
</value>
<value>
Variable:/Spine:ca
</value>
<value>
-1
</value>
</value>
</property>
</process>
<process class="ExpressionFluxProcess" id="ca_leak">
<property name="vmax">
<value>
4e-3
</value>
</property>
<property name="initial">
<value>
1e-8
</value>
</property>
<property name="km">
<value>
1e-6
</value>
</property>
<property name="StepperID">
<value>
DE1
</value>
</property>
<property name="Expression">
<value>
(vmax*(initial/(initial+km)))*self.getSuperSystem().SizeN_A
</value>
</property>
<property name="VariableReferenceList">
<value>
<value>
P0
</value>
<value>
Variable:/Spine:ca
</value>
<value>
1
</value>
</value>
</property>
</process>
<process class="ConstantFluxProcess" id="ca_in">
<property name="k">
<value>
0
</value>
</property>
<property name="StepperID">
<value>
DE1
</value>
</property>
<property name="VariableReferenceList">
<value>
<value>
P0
</value>
<value>
Variable:/Spine:ca
</value>
<value>
1
</value>
</value>
</property>
</process>
<process class="ExpressionFluxProcess" id="PKA_pump">
<property name="vmax">
<value>
0.0
</value>
</property>
<property name="km">
<value>
1e-6
</value>
</property>
<property name="StepperID">
<value>
DE1
</value>
</property>
<property name="Expression">
<value>
(vmax*(S0.MolarConc/(S0.MolarConc+km)))*self.getSuperSystem().SizeN_A
</value>
</property>
<property name="VariableReferenceList">
<value>
<value>
S0
</value>
<value>
Variable:/Spine:PKA
</value>
<value>
-1
</value>
</value>
</property>
</process>
<process class="ExpressionFluxProcess" id="PKA_leak">
<property name="vmax">
<value>
0.0
</value>
</property>
<property name="initial">
<value>
1.2e-8
</value>
</property>
<property name="km">
<value>
1e-6
</value>
</property>
<property name="StepperID">
<value>
DE1
</value>
</property>
<property name="Expression">
<value>
(vmax*(initial/(initial+km)))*self.getSuperSystem().SizeN_A
</value>
</property>
<property name="VariableReferenceList">
<value>
<value>
P0
</value>
<value>
Variable:/Spine:PKA
</value>
<value>
1
</value>
</value>
</property>
</process>
<process class="MassActionFluxProcess" id="CBPfast_ca_on">
<property name="k">
<value>
1000000000.0
</value>
</property>
<property name="StepperID">
<value>
DE1
</value>
</property>
<property name="VariableReferenceList">
<value>
<value>
S0
</value>
<value>
Variable:/Spine:CBPfast
</value>
<value>
-1
</value>
</value>
<value>
<value>
S1
</value>
<value>
Variable:/Spine:ca
</value>
<value>
-1
</value>
</value>
<value>
<value>
P0
</value>
<value>
Variable:/Spine:CBPfastca
</value>
<value>
1
</value>
</value>
</property>
</process>
<process class="MassActionFluxProcess" id="CBPfast_ca_off">
<property name="k">
<value>
1000.0
</value>
</property>
<property name="StepperID">
<value>
DE1
</value>
</property>
<property name="VariableReferenceList">
<value>
<value>
S0
</value>
<value>
Variable:/Spine:CBPfastca
</value>
<value>
-1
</value>
</value>
<value>
<value>
P0
</value>
<value>
Variable:/Spine:CBPfast
</value>
<value>
1
</value>
</value>
<value>
<value>
P1
</value>
<value>
Variable:/Spine:ca
</value>
<value>
1
</value>
</value>
</property>
</process>
<process class="MassActionFluxProcess" id="CBPmedia_ca_on">
<property name="k">
<value>
100000000.0
</value>
</property>
<property name="StepperID">
<value>
DE1
</value>
</property>
<property name="VariableReferenceList">
<value>
<value>
S0
</value>
<value>
Variable:/Spine:CBPmedia
</value>
<value>
-1
</value>
</value>
<value>
<value>
S1
</value>
<value>
Variable:/Spine:ca
</value>
<value>
-1
</value>
</value>
<value>
<value>
P0
</value>
<value>
Variable:/Spine:CBPmediaca
</value>
<value>
1
</value>
</value>
</property>
</process>
<process class="MassActionFluxProcess" id="CBPmedia_ca_off">
<property name="k">
<value>
100.0
</value>
</property>
<property name="StepperID">
<value>
DE1
</value>
</property>
<property name="VariableReferenceList">
<value>
<value>
S0
</value>
<value>
Variable:/Spine:CBPmediaca
</value>
<value>
-1
</value>
</value>
<value>
<value>
P0
</value>
<value>
Variable:/Spine:CBPmedia
</value>
<value>
1
</value>
</value>
<value>
<value>
P1
</value>
<value>
Variable:/Spine:ca
</value>
<value>
1
</value>
</value>
</property>
</process>
<process class="MassActionFluxProcess" id="CBPslow_ca_on">
<property name="k">
<value>
10000000.0
</value>
</property>
<property name="StepperID">
<value>
DE1
</value>
</property>
<property name="VariableReferenceList">
<value>
<value>
S0
</value>
<value>
Variable:/Spine:CBPslow
</value>
<value>
-1
</value>
</value>
<value>
<value>
S1
</value>
<value>
Variable:/Spine:ca
</value>
<value>
-1
</value>
</value>
<value>
<value>
P0
</value>
<value>
Variable:/Spine:CBPslowca
</value>
<value>
1
</value>
</value>
</property>
</process>
<process class="MassActionFluxProcess" id="CBPslow_ca_off">
<property name="k">
<value>
10.0
</value>
</property>
<property name="StepperID">
<value>
DE1
</value>
</property>
<property name="VariableReferenceList">
<value>
<value>
S0
</value>
<value>
Variable:/Spine:CBPslowca
</value>
<value>
-1
</value>
</value>
<value>
<value>
P0
</value>
<value>
Variable:/Spine:CBPslow
</value>
<value>
1
</value>
</value>
<value>
<value>
P1
</value>
<value>
Variable:/Spine:ca
</value>
<value>
1
</value>
</value>
</property>
</process>
<process class="MassActionFluxProcess" id="CBPvslow_ca_on">
<property name="k">
<value>
1000000.0
</value>
</property>
<property name="StepperID">
<value>
DE1
</value>
</property>
<property name="VariableReferenceList">
<value>
<value>
S0
</value>
<value>
Variable:/Spine:CBPvslow
</value>
<value>
-1
</value>
</value>
<value>
<value>
S1
</value>
<value>
Variable:/Spine:ca
</value>
<value>
-1
</value>
</value>
<value>
<value>
P0
</value>
<value>
Variable:/Spine:CBPvslowca
</value>
<value>
1
</value>
</value>
</property>
</process>
<process class="MassActionFluxProcess" id="CBPvslow_ca_off">
<property name="k">
<value>
1.0
</value>
</property>
<property name="StepperID">
<value>
DE1
</value>
</property>
<property name="VariableReferenceList">
<value>
<value>
S0
</value>
<value>
Variable:/Spine:CBPvslowca
</value>
<value>
-1
</value>
</value>
<value>
<value>
P0
</value>
<value>
Variable:/Spine:CBPvslow
</value>
<value>
1
</value>
</value>
<value>
<value>
P1
</value>
<value>
Variable:/Spine:ca
</value>
<value>
1
</value>
</value>
</property>
</process>
<process class="MassActionFluxProcess" id="reaction_0">
<property name="k">
<value>
1400000.0
</value>
</property>
<property name="StepperID">
<value>
DE1
</value>
</property>
<property name="VariableReferenceList">
<value>
<value>
S0
</value>
<value>
Variable:/Spine:camR
</value>
<value>
-1
</value>
</value>
<value>
<value>
S1
</value>
<value>
Variable:/Spine:ca
</value>
<value>
-1
</value>
</value>
<value>
<value>
P0
</value>
<value>
Variable:/Spine:camR_ca1_A
</value>
<value>
1
</value>
</value>
</property>
</process>
<process class="MassActionFluxProcess" id="reaction_1">
<property name="k">
<value>
1400000.0
</value>
</property>
<property name="StepperID">
<value>
DE1
</value>
</property>
<property name="VariableReferenceList">
<value>
<value>
S0
</value>
<value>
Variable:/Spine:camR
</value>
<value>
-1
</value>
</value>
<value>
<value>
S1
</value>
<value>
Variable:/Spine:ca
</value>
<value>
-1
</value>
</value>
<value>
<value>
P0
</value>
<value>
Variable:/Spine:camR_ca1_B
</value>
<value>
1
</value>
</value>
</property>
</process>
<process class="MassActionFluxProcess" id="reaction_2">
<property name="k">
<value>
1400000.0
</value>
</property>
<property name="StepperID">
<value>
DE1
</value>
</property>
<property name="VariableReferenceList">
<value>
<value>
S0
</value>
<value>
Variable:/Spine:camR
</value>
<value>
-1
</value>
</value>
<value>
<value>
S1
</value>
<value>
Variable:/Spine:ca
</value>
<value>
-1
</value>
</value>
<value>
<value>
P0
</value>
<value>
Variable:/Spine:camR_ca1_C
</value>
<value>
1
</value>
</value>
</property>
</process>
<process class="MassActionFluxProcess" id="reaction_3">
<property name="k">
<value>
1400000.0
</value>
</property>
<property name="StepperID">
<value>
DE1
</value>
</property>
<property name="VariableReferenceList">
<value>
<value>
S0
</value>
<value>
Variable:/Spine:camR
</value>
<value>
-1
</value>
</value>
<value>
<value>
S1
</value>
<value>
Variable:/Spine:ca
</value>
<value>
-1
</value>
</value>
<value>
<value>
P0
</value>
<value>
Variable:/Spine:camR_ca1_D
</value>
<value>
1
</value>
</value>
</property>
</process>
<process class="MassActionFluxProcess" id="reaction_4">
<property name="k">
<value>
11.648
</value>
</property>
<property name="StepperID">
<value>
DE1
</value>
</property>
<property name="VariableReferenceList">
<value>
<value>
S0
</value>
<value>
Variable:/Spine:camR_ca1_A
</value>
<value>
-1
</value>
</value>
<value>
<value>
P0
</value>
<value>
Variable:/Spine:camR
</value>
<value>
1
</value>
</value>
<value>
<value>
P1
</value>
<value>
Variable:/Spine:ca
</value>
<value>
1
</value>
</value>
</property>
</process>
<process class="MassActionFluxProcess" id="reaction_5">
<property name="k">
<value>
0.02324
</value>
</property>
<property name="StepperID">
<value>
DE1
</value>
</property>
<property name="VariableReferenceList">
<value>
<value>
S0
</value>
<value>
Variable:/Spine:camR_ca1_B
</value>
<value>
-1
</value>
</value>
<value>
<value>
P0
</value>
<value>
Variable:/Spine:camR
</value>
<value>
1
</value>
</value>
<value>
<value>
P1
</value>
<value>
Variable:/Spine:ca
</value>
<value>
1
</value>
</value>
</property>
</process>
<process class="MassActionFluxProcess" id="reaction_6">
<property name="k">
<value>
24.36
</value>
</property>
<property name="StepperID">
<value>
DE1
</value>
</property>
<property name="VariableReferenceList">
<value>
<value>
S0
</value>
<value>
Variable:/Spine:camR_ca1_C
</value>
<value>
-1
</value>
</value>
<value>
<value>
P0
</value>
<value>
Variable:/Spine:camR
</value>
<value>
1
</value>
</value>
<value>
<value>
P1
</value>
<value>
Variable:/Spine:ca
</value>
<value>
1
</value>
</value>
</property>
</process>
<process class="MassActionFluxProcess" id="reaction_7">
<property name="k">
<value>
0.0203
</value>
</property>
<property name="StepperID">
<value>
DE1
</value>
</property>
<property name="VariableReferenceList">
<value>
<value>
S0
</value>
<value>
Variable:/Spine:camR_ca1_D
</value>
<value>
-1
</value>
</value>
<value>
<value>
P0
</value>
<value>
Variable:/Spine:camR
</value>
<value>
1
</value>
</value>
<value>
<value>
P1
</value>
<value>
Variable:/Spine:ca
</value>
<value>
1
</value>
</value>
</property>
</process>
<process class="MassActionFluxProcess" id="reaction_8">
<property name="k">
<value>
1400000.0
</value>
</property>
<property name="StepperID">
<value>
DE1
</value>
</property>
<property name="VariableReferenceList">
<value>
<value>
S0
</value>
<value>
Variable:/Spine:camR_ca1_A
</value>
<value>
-1
</value>
</value>
<value>
<value>
S1
</value>
<value>
Variable:/Spine:ca
</value>
<value>
-1
</value>
</value>
<value>
<value>
P0
</value>
<value>
Variable:/Spine:camR_ca2_AB
</value>
<value>
1
</value>
</value>
</property>
</process>
<process class="MassActionFluxProcess" id="reaction_9">
<property name="k">
<value>
1400000.0
</value>
</property>
<property name="StepperID">
<value>
DE1
</value>
</property>
<property name="VariableReferenceList">
<value>
<value>
S0
</value>
<value>
Variable:/Spine:camR_ca1_A
</value>
<value>
-1
</value>
</value>
<value>
<value>
S1
</value>
<value>
Variable:/Spine:ca
</value>
<value>
-1
</value>
</value>
<value>
<value>
P0
</value>
<value>
Variable:/Spine:camR_ca2_AC
</value>
<value>
1
</value>
</value>
</property>
</process>
<process class="MassActionFluxProcess" id="reaction_10">
<property name="k">
<value>
1400000.0
</value>
</property>
<property name="StepperID">
<value>
DE1
</value>
</property>
<property name="VariableReferenceList">
<value>
<value>
S0
</value>
<value>
Variable:/Spine:camR_ca1_A
</value>
<value>
-1
</value>
</value>
<value>
<value>
S1
</value>
<value>
Variable:/Spine:ca
</value>
<value>
-1
</value>
</value>
<value>
<value>
P0
</value>
<value>
Variable:/Spine:camR_ca2_AD
</value>
<value>
1
</value>
</value>
</property>
</process>
<process class="MassActionFluxProcess" id="reaction_11">
<property name="k">
<value>
1400000.0
</value>
</property>
<property name="StepperID">
<value>
DE1
</value>
</property>
<property name="VariableReferenceList">
<value>
<value>
S0
</value>
<value>
Variable:/Spine:camR_ca1_B
</value>
<value>
-1
</value>
</value>
<value>
<value>
S1
</value>
<value>
Variable:/Spine:ca
</value>
<value>
-1
</value>
</value>
<value>
<value>
P0
</value>
<value>
Variable:/Spine:camR_ca2_AB
</value>
<value>
1
</value>
</value>
</property>
</process>
<process class="MassActionFluxProcess" id="reaction_12">
<property name="k">
<value>
1400000.0
</value>
</property>
<property name="StepperID">
<value>
DE1
</value>
</property>
<property name="VariableReferenceList">
<value>
<value>
S0
</value>
<value>
Variable:/Spine:camR_ca1_B
</value>
<value>
-1
</value>
</value>
<value>
<value>
S1
</value>
<value>
Variable:/Spine:ca
</value>
<value>
-1
</value>
</value>
<value>
<value>
P0
</value>
<value>
Variable:/Spine:camR_ca2_BC
</value>
<value>
1
</value>
</value>
</property>
</process>
<process class="MassActionFluxProcess" id="reaction_13">
<property name="k">
<value>
1400000.0
</value>
</property>
<property name="StepperID">
<value>
DE1
</value>
</property>
<property name="VariableReferenceList">
<value>
<value>
S0
</value>
<value>
Variable:/Spine:camR_ca1_B
</value>
<value>
-1
</value>
</value>
<value>
<value>
S1
</value>
<value>
Variable:/Spine:ca
</value>
<value>
-1
</value>
</value>
<value>
<value>
P0
</value>
<value>
Variable:/Spine:camR_ca2_BD
</value>
<value>
1
</value>
</value>
</property>
</process>
<process class="MassActionFluxProcess" id="reaction_14">
<property name="k">
<value>
1400000.0
</value>
</property>
<property name="StepperID">
<value>
DE1
</value>
</property>
<property name="VariableReferenceList">
<value>
<value>
S0
</value>
<value>
Variable:/Spine:camR_ca1_C
</value>
<value>
-1
</value>
</value>
<value>
<value>
S1
</value>
<value>
Variable:/Spine:ca
</value>
<value>
-1
</value>
</value>
<value>
<value>
P0
</value>
<value>
Variable:/Spine:camR_ca2_AC
</value>
<value>
1
</value>
</value>
</property>
</process>
<process class="MassActionFluxProcess" id="reaction_15">
<property name="k">
<value>
1400000.0
</value>
</property>
<property name="StepperID">
<value>
DE1
</value>
</property>
<property name="VariableReferenceList">
<value>
<value>
S0
</value>
<value>
Variable:/Spine:camR_ca1_C
</value>
<value>
-1
</value>
</value>
<value>
<value>
S1
</value>
<value>
Variable:/Spine:ca
</value>
<value>
-1
</value>
</value>
<value>
<value>
P0
</value>
<value>
Variable:/Spine:camR_ca2_BC
</value>
<value>
1
</value>
</value>
</property>
</process>
<process class="MassActionFluxProcess" id="reaction_16">
<property name="k">
<value>
1400000.0
</value>
</property>
<property name="StepperID">
<value>
DE1
</value>
</property>
<property name="VariableReferenceList">
<value>
<value>
S0
</value>
<value>
Variable:/Spine:camR_ca1_C
</value>
<value>
-1
</value>
</value>
<value>
<value>
S1
</value>
<value>
Variable:/Spine:ca
</value>
<value>
-1
</value>
</value>
<value>
<value>
P0
</value>
<value>
Variable:/Spine:camR_ca2_CD
</value>
<value>
1
</value>
</value>
</property>
</process>
<process class="MassActionFluxProcess" id="reaction_17">
<property name="k">
<value>
1400000.0
</value>
</property>
<property name="StepperID">
<value>
DE1
</value>
</property>
<property name="VariableReferenceList">
<value>
<value>
S0
</value>
<value>
Variable:/Spine:camR_ca1_D
</value>
<value>
-1
</value>
</value>
<value>
<value>
S1
</value>
<value>
Variable:/Spine:ca
</value>
<value>
-1
</value>
</value>
<value>
<value>
P0
</value>
<value>
Variable:/Spine:camR_ca2_AD
</value>
<value>
1
</value>
</value>
</property>
</process>
<process class="MassActionFluxProcess" id="reaction_18">
<property name="k">
<value>
1400000.0
</value>
</property>
<property name="StepperID">
<value>
DE1
</value>
</property>
<property name="VariableReferenceList">
<value>
<value>
S0
</value>
<value>
Variable:/Spine:camR_ca1_D
</value>
<value>
-1
</value>
</value>
<value>
<value>
S1
</value>
<value>
Variable:/Spine:ca
</value>
<value>
-1
</value>
</value>
<value>
<value>
P0
</value>
<value>
Variable:/Spine:camR_ca2_BD
</value>
<value>
1
</value>
</value>
</property>
</process>
<process class="MassActionFluxProcess" id="reaction_19">
<property name="k">
<value>
1400000.0
</value>
</property>
<property name="StepperID">
<value>
DE1
</value>
</property>
<property name="VariableReferenceList">
<value>
<value>
S0
</value>
<value>
Variable:/Spine:camR_ca1_D
</value>
<value>
-1
</value>
</value>
<value>
<value>
S1
</value>
<value>
Variable:/Spine:ca
</value>
<value>
-1
</value>
</value>
<value>
<value>
P0
</value>
<value>
Variable:/Spine:camR_ca2_CD
</value>
<value>
1
</value>
</value>
</property>
</process>
<process class="MassActionFluxProcess" id="reaction_20">
<property name="k">
<value>
0.02324
</value>
</property>
<property name="StepperID">
<value>
DE1
</value>
</property>
<property name="VariableReferenceList">
<value>
<value>
S0
</value>
<value>
Variable:/Spine:camR_ca2_AB
</value>
<value>
-1
</value>
</value>
<value>
<value>
P0
</value>
<value>
Variable:/Spine:camR_ca1_A
</value>
<value>
1
</value>
</value>
<value>
<value>
P1
</value>
<value>
Variable:/Spine:ca
</value>
<value>
1
</value>
</value>
</property>
</process>
<process class="MassActionFluxProcess" id="reaction_21">
<property name="k">
<value>
24.36
</value>
</property>
<property name="StepperID">
<value>
DE1
</value>
</property>
<property name="VariableReferenceList">
<value>
<value>
S0
</value>
<value>
Variable:/Spine:camR_ca2_AC
</value>
<value>
-1
</value>
</value>
<value>
<value>
P0
</value>
<value>
Variable:/Spine:camR_ca1_A
</value>
<value>
1
</value>
</value>
<value>
<value>
P1
</value>
<value>
Variable:/Spine:ca
</value>
<value>
1
</value>
</value>
</property>
</process>
<process class="MassActionFluxProcess" id="reaction_22">
<property name="k">
<value>
0.0203
</value>
</property>
<property name="StepperID">
<value>
DE1
</value>
</property>
<property name="VariableReferenceList">
<value>
<value>
S0
</value>
<value>
Variable:/Spine:camR_ca2_AD
</value>
<value>
-1
</value>
</value>
<value>
<value>
P0
</value>
<value>
Variable:/Spine:camR_ca1_A
</value>
<value>
1
</value>
</value>
<value>
<value>
P1
</value>
<value>
Variable:/Spine:ca
</value>
<value>
1
</value>
</value>
</property>
</process>
<process class="MassActionFluxProcess" id="reaction_23">
<property name="k">
<value>
11.648
</value>
</property>
<property name="StepperID">
<value>
DE1
</value>
</property>
<property name="VariableReferenceList">
<value>
<value>
S0
</value>
<value>
Variable:/Spine:camR_ca2_AB
</value>
<value>
-1
</value>
</value>
<value>
<value>
P0
</value>
<value>
Variable:/Spine:camR_ca1_B
</value>
<value>
1
</value>
</value>
<value>
<value>
P1
</value>
<value>
Variable:/Spine:ca
</value>
<value>
1
</value>
</value>
</property>
</process>
<process class="MassActionFluxProcess" id="reaction_24">
<property name="k">
<value>
24.36
</value>
</property>
<property name="StepperID">
<value>
DE1
</value>
</property>
<property name="VariableReferenceList">
<value>
<value>
S0
</value>
<value>
Variable:/Spine:camR_ca2_BC
</value>
<value>
-1
</value>
</value>
<value>
<value>
P0
</value>
<value>
Variable:/Spine:camR_ca1_B
</value>
<value>
1
</value>
</value>
<value>
<value>
P1
</value>
<value>
Variable:/Spine:ca
</value>
<value>
1
</value>
</value>
</property>
</process>
<process class="MassActionFluxProcess" id="reaction_25">
<property name="k">
<value>
0.0203
</value>
</property>
<property name="StepperID">
<value>
DE1
</value>
</property>
<property name="VariableReferenceList">
<value>
<value>
S0
</value>
<value>
Variable:/Spine:camR_ca2_BD
</value>
<value>
-1
</value>
</value>
<value>
<value>
P0
</value>
<value>
Variable:/Spine:camR_ca1_B
</value>
<value>
1
</value>
</value>
<value>
<value>
P1
</value>
<value>
Variable:/Spine:ca
</value>
<value>
1
</value>
</value>
</property>
</process>
<process class="MassActionFluxProcess" id="reaction_26">
<property name="k">
<value>
11.648
</value>
</property>
<property name="StepperID">
<value>
DE1
</value>
</property>
<property name="VariableReferenceList">
<value>
<value>
S0
</value>
<value>
Variable:/Spine:camR_ca2_AC
</value>
<value>
-1
</value>
</value>
<value>
<value>
P0
</value>
<value>
Variable:/Spine:camR_ca1_C
</value>
<value>
1
</value>
</value>
<value>
<value>
P1
</value>
<value>
Variable:/Spine:ca
</value>
<value>
1
</value>
</value>
</property>
</process>
<process class="MassActionFluxProcess" id="reaction_27">
<property name="k">
<value>
0.02324
</value>
</property>
<property name="StepperID">
<value>
DE1
</value>
</property>
<property name="VariableReferenceList">
<value>
<value>
S0
</value>
<value>
Variable:/Spine:camR_ca2_BC
</value>
<value>
-1
</value>
</value>
<value>
<value>
P0
</value>
<value>
Variable:/Spine:camR_ca1_C
</value>
<value>
1
</value>
</value>
<value>
<value>
P1
</value>
<value>
Variable:/Spine:ca
</value>
<value>
1
</value>
</value>
</property>
</process>
<process class="MassActionFluxProcess" id="reaction_28">
<property name="k">
<value>
0.0203
</value>
</property>
<property name="StepperID">
<value>
DE1
</value>
</property>
<property name="VariableReferenceList">
<value>
<value>
S0
</value>
<value>
Variable:/Spine:camR_ca2_CD
</value>
<value>
-1
</value>
</value>
<value>
<value>
P0
</value>
<value>
Variable:/Spine:camR_ca1_C
</value>
<value>
1
</value>
</value>
<value>
<value>
P1
</value>
<value>
Variable:/Spine:ca
</value>
<value>
1
</value>
</value>
</property>
</process>
<process class="MassActionFluxProcess" id="reaction_29">
<property name="k">
<value>
11.648
</value>
</property>
<property name="StepperID">
<value>
DE1
</value>
</property>
<property name="VariableReferenceList">
<value>
<value>
S0
</value>
<value>
Variable:/Spine:camR_ca2_AD
</value>
<value>
-1
</value>
</value>
<value>
<value>
P0
</value>
<value>
Variable:/Spine:camR_ca1_D
</value>
<value>
1
</value>
</value>
<value>
<value>
P1
</value>
<value>
Variable:/Spine:ca
</value>
<value>
1
</value>
</value>
</property>
</process>
<process class="MassActionFluxProcess" id="reaction_30">
<property name="k">
<value>
0.02324
</value>
</property>
<property name="StepperID">
<value>
DE1
</value>
</property>
<property name="VariableReferenceList">
<value>
<value>
S0
</value>
<value>
Variable:/Spine:camR_ca2_BD
</value>
<value>
-1
</value>
</value>
<value>
<value>
P0
</value>
<value>
Variable:/Spine:camR_ca1_D
</value>
<value>
1
</value>
</value>
<value>
<value>
P1
</value>
<value>
Variable:/Spine:ca
</value>
<value>
1
</value>
</value>
</property>
</process>
<process class="MassActionFluxProcess" id="reaction_31">
<property name="k">
<value>
24.36
</value>
</property>
<property name="StepperID">
<value>
DE1
</value>
</property>
<property name="VariableReferenceList">
<value>
<value>
S0
</value>
<value>
Variable:/Spine:camR_ca2_CD
</value>
<value>
-1
</value>
</value>
<value>
<value>
P0
</value>
<value>
Variable:/Spine:camR_ca1_D
</value>
<value>
1
</value>
</value>
<value>
<value>
P1
</value>
<value>
Variable:/Spine:ca
</value>
<value>
1
</value>
</value>
</property>
</process>
<process class="MassActionFluxProcess" id="reaction_32">
<property name="k">
<value>
1400000.0
</value>
</property>
<property name="StepperID">
<value>
DE1
</value>
</property>
<property name="VariableReferenceList">
<value>
<value>
S0
</value>
<value>
Variable:/Spine:camR_ca2_AB
</value>
<value>
-1
</value>
</value>
<value>
<value>
S1
</value>
<value>
Variable:/Spine:ca
</value>
<value>
-1
</value>
</value>
<value>
<value>
P0
</value>
<value>
Variable:/Spine:camR_ca3_ABC
</value>
<value>
1
</value>
</value>
</property>
</process>
<process class="MassActionFluxProcess" id="reaction_33">
<property name="k">
<value>
1400000.0
</value>
</property>
<property name="StepperID">
<value>
DE1
</value>
</property>
<property name="VariableReferenceList">
<value>
<value>
S0
</value>
<value>
Variable:/Spine:camR_ca2_AB
</value>
<value>
-1
</value>
</value>
<value>
<value>
S1
</value>
<value>
Variable:/Spine:ca
</value>
<value>
-1
</value>
</value>
<value>
<value>
P0
</value>
<value>
Variable:/Spine:camR_ca3_ABD
</value>
<value>
1
</value>
</value>
</property>
</process>
<process class="MassActionFluxProcess" id="reaction_34">
<property name="k">
<value>
1400000.0
</value>
</property>
<property name="StepperID">
<value>
DE1
</value>
</property>
<property name="VariableReferenceList">
<value>
<value>
S0
</value>
<value>
Variable:/Spine:camR_ca2_AC
</value>
<value>
-1
</value>
</value>
<value>
<value>
S1
</value>
<value>
Variable:/Spine:ca
</value>
<value>
-1
</value>
</value>
<value>
<value>
P0
</value>
<value>
Variable:/Spine:camR_ca3_ABC
</value>
<value>
1
</value>
</value>
</property>
</process>
<process class="MassActionFluxProcess" id="reaction_35">
<property name="k">
<value>
1400000.0
</value>
</property>
<property name="StepperID">
<value>
DE1
</value>
</property>
<property name="VariableReferenceList">
<value>
<value>
S0
</value>
<value>
Variable:/Spine:camR_ca2_AC
</value>
<value>
-1
</value>
</value>
<value>
<value>
S1
</value>
<value>
Variable:/Spine:ca
</value>
<value>
-1
</value>
</value>
<value>
<value>
P0
</value>
<value>
Variable:/Spine:camR_ca3_ACD
</value>
<value>
1
</value>
</value>
</property>
</process>
<process class="MassActionFluxProcess" id="reaction_36">
<property name="k">
<value>
1400000.0
</value>
</property>
<property name="StepperID">
<value>
DE1
</value>
</property>
<property name="VariableReferenceList">
<value>
<value>
S0
</value>
<value>
Variable:/Spine:camR_ca2_AD
</value>
<value>
-1
</value>
</value>
<value>
<value>
S1
</value>
<value>
Variable:/Spine:ca
</value>
<value>
-1
</value>
</value>
<value>
<value>
P0
</value>
<value>
Variable:/Spine:camR_ca3_ABD
</value>
<value>
1
</value>
</value>
</property>
</process>
<process class="MassActionFluxProcess" id="reaction_37">
<property name="k">
<value>
1400000.0
</value>
</property>
<property name="StepperID">
<value>
DE1
</value>
</property>
<property name="VariableReferenceList">
<value>
<value>
S0
</value>
<value>
Variable:/Spine:camR_ca2_AD
</value>
<value>
-1
</value>
</value>
<value>
<value>
S1
</value>
<value>
Variable:/Spine:ca
</value>
<value>
-1
</value>
</value>
<value>
<value>
P0
</value>
<value>
Variable:/Spine:camR_ca3_ACD
</value>
<value>
1
</value>
</value>
</property>
</process>
<process class="MassActionFluxProcess" id="reaction_38">
<property name="k">
<value>
1400000.0
</value>
</property>
<property name="StepperID">
<value>
DE1
</value>
</property>
<property name="VariableReferenceList">
<value>
<value>
S0
</value>
<value>
Variable:/Spine:camR_ca2_BC
</value>
<value>
-1
</value>
</value>
<value>
<value>
S1
</value>
<value>
Variable:/Spine:ca
</value>
<value>
-1
</value>
</value>
<value>
<value>
P0
</value>
<value>
Variable:/Spine:camR_ca3_ABC
</value>
<value>
1
</value>
</value>
</property>
</process>
<process class="MassActionFluxProcess" id="reaction_39">
<property name="k">
<value>
1400000.0
</value>
</property>
<property name="StepperID">
<value>
DE1
</value>
</property>
<property name="VariableReferenceList">
<value>
<value>
S0
</value>
<value>
Variable:/Spine:camR_ca2_BC
</value>
<value>
-1
</value>
</value>
<value>
<value>
S1
</value>
<value>
Variable:/Spine:ca
</value>
<value>
-1
</value>
</value>
<value>
<value>
P0
</value>
<value>
Variable:/Spine:camR_ca3_BCD
</value>
<value>
1
</value>
</value>
</property>
</process>
<process class="MassActionFluxProcess" id="reaction_40">
<property name="k">
<value>
1400000.0
</value>
</property>
<property name="StepperID">
<value>
DE1
</value>
</property>
<property name="VariableReferenceList">
<value>
<value>
S0
</value>
<value>
Variable:/Spine:camR_ca2_BD
</value>
<value>
-1
</value>
</value>
<value>
<value>
S1
</value>
<value>
Variable:/Spine:ca
</value>
<value>
-1
</value>
</value>
<value>
<value>
P0
</value>
<value>
Variable:/Spine:camR_ca3_ABD
</value>
<value>
1
</value>
</value>
</property>
</process>
<process class="MassActionFluxProcess" id="reaction_41">
<property name="k">
<value>
1400000.0
</value>
</property>
<property name="StepperID">
<value>
DE1
</value>
</property>
<property name="VariableReferenceList">
<value>
<value>
S0
</value>
<value>
Variable:/Spine:camR_ca2_BD
</value>
<value>
-1
</value>
</value>
<value>
<value>
S1
</value>
<value>
Variable:/Spine:ca
</value>
<value>
-1
</value>
</value>
<value>
<value>
P0
</value>
<value>
Variable:/Spine:camR_ca3_BCD
</value>
<value>
1
</value>
</value>
</property>
</process>
<process class="MassActionFluxProcess" id="reaction_42">
<property name="k">
<value>
1400000.0
</value>
</property>
<property name="StepperID">
<value>
DE1
</value>
</property>
<property name="VariableReferenceList">
<value>
<value>
S0
</value>
<value>
Variable:/Spine:camR_ca2_CD
</value>
<value>
-1
</value>
</value>
<value>
<value>
S1
</value>
<value>
Variable:/Spine:ca
</value>
<value>
-1
</value>
</value>
<value>
<value>
P0
</value>
<value>
Variable:/Spine:camR_ca3_ACD
</value>
<value>
1
</value>
</value>
</property>
</process>
<process class="MassActionFluxProcess" id="reaction_43">
<property name="k">
<value>
1400000.0
</value>
</property>
<property name="StepperID">
<value>
DE1
</value>
</property>
<property name="VariableReferenceList">
<value>
<value>
S0
</value>
<value>
Variable:/Spine:camR_ca2_CD
</value>
<value>
-1
</value>
</value>
<value>
<value>
S1
</value>
<value>
Variable:/Spine:ca
</value>
<value>
-1
</value>
</value>
<value>
<value>
P0
</value>
<value>
Variable:/Spine:camR_ca3_BCD
</value>
<value>
1
</value>
</value>
</property>
</process>
<process class="MassActionFluxProcess" id="reaction_44">
<property name="k">
<value>
11.648
</value>
</property>
<property name="StepperID">
<value>
DE1
</value>
</property>
<property name="VariableReferenceList">
<value>
<value>
S0
</value>
<value>
Variable:/Spine:camR_ca3_ABC
</value>
<value>
-1
</value>
</value>
<value>
<value>
P0
</value>
<value>
Variable:/Spine:camR_ca2_BC
</value>
<value>
1
</value>
</value>
<value>
<value>
P1
</value>
<value>
Variable:/Spine:ca
</value>
<value>
1
</value>
</value>
</property>
</process>
<process class="MassActionFluxProcess" id="reaction_45">
<property name="k">
<value>
0.02324
</value>
</property>
<property name="StepperID">
<value>
DE1
</value>
</property>
<property name="VariableReferenceList">
<value>
<value>
S0
</value>
<value>
Variable:/Spine:camR_ca3_ABC
</value>
<value>
-1
</value>
</value>
<value>
<value>
P0
</value>
<value>
Variable:/Spine:camR_ca2_AC
</value>
<value>
1
</value>
</value>
<value>
<value>
P1
</value>
<value>
Variable:/Spine:ca
</value>
<value>
1
</value>
</value>
</property>
</process>
<process class="MassActionFluxProcess" id="reaction_46">
<property name="k">
<value>
24.36
</value>
</property>
<property name="StepperID">
<value>
DE1
</value>
</property>
<property name="VariableReferenceList">
<value>
<value>
S0
</value>
<value>
Variable:/Spine:camR_ca3_ABC
</value>
<value>
-1
</value>
</value>
<value>
<value>
P0
</value>
<value>
Variable:/Spine:camR_ca2_AB
</value>
<value>
1
</value>
</value>
<value>
<value>
P1
</value>
<value>
Variable:/Spine:ca
</value>
<value>
1
</value>
</value>
</property>
</process>
<process class="MassActionFluxProcess" id="reaction_47">
<property name="k">
<value>
11.648
</value>
</property>
<property name="StepperID">
<value>
DE1
</value>
</property>
<property name="VariableReferenceList">
<value>
<value>
S0
</value>
<value>
Variable:/Spine:camR_ca3_ABD
</value>
<value>
-1
</value>
</value>
<value>
<value>
P0
</value>
<value>
Variable:/Spine:camR_ca2_BD
</value>
<value>
1
</value>
</value>
<value>
<value>
P1
</value>
<value>
Variable:/Spine:ca
</value>
<value>
1
</value>
</value>
</property>
</process>
<process class="MassActionFluxProcess" id="reaction_48">
<property name="k">
<value>
0.02324
</value>
</property>
<property name="StepperID">
<value>
DE1
</value>
</property>
<property name="VariableReferenceList">
<value>
<value>
S0
</value>
<value>
Variable:/Spine:camR_ca3_ABD
</value>
<value>
-1
</value>
</value>
<value>
<value>
P0
</value>
<value>
Variable:/Spine:camR_ca2_AD
</value>
<value>
1
</value>
</value>
<value>
<value>
P1
</value>
<value>
Variable:/Spine:ca
</value>
<value>
1
</value>
</value>
</property>
</process>
<process class="MassActionFluxProcess" id="reaction_49">
<property name="k">
<value>
0.0203
</value>
</property>
<property name="StepperID">
<value>
DE1
</value>
</property>
<property name="VariableReferenceList">
<value>
<value>
S0
</value>
<value>
Variable:/Spine:camR_ca3_ABD
</value>
<value>
-1
</value>
</value>
<value>
<value>
P0
</value>
<value>
Variable:/Spine:camR_ca2_AB
</value>
<value>
1
</value>
</value>
<value>
<value>
P1
</value>
<value>
Variable:/Spine:ca
</value>
<value>
1
</value>
</value>
</property>
</process>
<process class="MassActionFluxProcess" id="reaction_50">
<property name="k">
<value>
11.648
</value>
</property>
<property name="StepperID">
<value>
DE1
</value>
</property>
<property name="VariableReferenceList">
<value>
<value>
S0
</value>
<value>
Variable:/Spine:camR_ca3_ACD
</value>
<value>
-1
</value>
</value>
<value>
<value>
P0
</value>
<value>
Variable:/Spine:camR_ca2_CD
</value>
<value>
1
</value>
</value>
<value>
<value>
P1
</value>
<value>
Variable:/Spine:ca
</value>
<value>
1
</value>
</value>
</property>
</process>
<process class="MassActionFluxProcess" id="reaction_51">
<property name="k">
<value>
24.36
</value>
</property>
<property name="StepperID">
<value>
DE1
</value>
</property>
<property name="VariableReferenceList">
<value>
<value>
S0
</value>
<value>
Variable:/Spine:camR_ca3_ACD
</value>
<value>
-1
</value>
</value>
<value>
<value>
P0
</value>
<value>
Variable:/Spine:camR_ca2_AD
</value>
<value>
1
</value>
</value>
<value>
<value>
P1
</value>
<value>
Variable:/Spine:ca
</value>
<value>
1
</value>
</value>
</property>
</process>
<process class="MassActionFluxProcess" id="reaction_52">
<property name="k">
<value>
0.0203
</value>
</property>
<property name="StepperID">
<value>
DE1
</value>
</property>
<property name="VariableReferenceList">
<value>
<value>
S0
</value>
<value>
Variable:/Spine:camR_ca3_ACD
</value>
<value>
-1
</value>
</value>
<value>
<value>
P0
</value>
<value>
Variable:/Spine:camR_ca2_AC
</value>
<value>
1
</value>
</value>
<value>
<value>
P1
</value>
<value>
Variable:/Spine:ca
</value>
<value>
1
</value>
</value>
</property>
</process>
<process class="MassActionFluxProcess" id="reaction_53">
<property name="k">
<value>
0.02324
</value>
</property>
<property name="StepperID">
<value>
DE1
</value>
</property>
<property name="VariableReferenceList">
<value>
<value>
S0
</value>
<value>
Variable:/Spine:camR_ca3_BCD
</value>
<value>
-1
</value>
</value>
<value>
<value>
P0
</value>
<value>
Variable:/Spine:camR_ca2_CD
</value>
<value>
1
</value>
</value>
<value>
<value>
P1
</value>
<value>
Variable:/Spine:ca
</value>
<value>
1
</value>
</value>
</property>
</process>
<process class="MassActionFluxProcess" id="reaction_54">
<property name="k">
<value>
24.36
</value>
</property>
<property name="StepperID">
<value>
DE1
</value>
</property>
<property name="VariableReferenceList">
<value>
<value>
S0
</value>
<value>
Variable:/Spine:camR_ca3_BCD
</value>
<value>
-1
</value>
</value>
<value>
<value>
P0
</value>
<value>
Variable:/Spine:camR_ca2_BD
</value>
<value>
1
</value>
</value>
<value>
<value>
P1
</value>
<value>
Variable:/Spine:ca
</value>
<value>
1
</value>
</value>
</property>
</process>
<process class="MassActionFluxProcess" id="reaction_55">
<property name="k">
<value>
0.0203
</value>
</property>
<property name="StepperID">
<value>
DE1
</value>
</property>
<property name="VariableReferenceList">
<value>
<value>
S0
</value>
<value>
Variable:/Spine:camR_ca3_BCD
</value>
<value>
-1
</value>
</value>
<value>
<value>
P0
</value>
<value>
Variable:/Spine:camR_ca2_BC
</value>
<value>
1
</value>
</value>
<value>
<value>
P1
</value>
<value>
Variable:/Spine:ca
</value>
<value>
1
</value>
</value>
</property>
</process>
<process class="MassActionFluxProcess" id="reaction_56">
<property name="k">
<value>
1400000.0
</value>
</property>
<property name="StepperID">
<value>
DE1
</value>
</property>
<property name="VariableReferenceList">
<value>
<value>
S0
</value>
<value>
Variable:/Spine:camR_ca3_ABC
</value>
<value>
-1
</value>
</value>
<value>
<value>
S1
</value>
<value>
Variable:/Spine:ca
</value>
<value>
-1
</value>
</value>
<value>
<value>
P0
</value>
<value>
Variable:/Spine:camR_ca4_ABCD
</value>
<value>
1
</value>
</value>
</property>
</process>
<process class="MassActionFluxProcess" id="reaction_57">
<property name="k">
<value>
1400000.0
</value>
</property>
<property name="StepperID">
<value>
DE1
</value>
</property>
<property name="VariableReferenceList">
<value>
<value>
S0
</value>
<value>
Variable:/Spine:camR_ca3_ABD
</value>
<value>
-1
</value>
</value>
<value>
<value>
S1
</value>
<value>
Variable:/Spine:ca
</value>
<value>
-1
</value>
</value>
<value>
<value>
P0
</value>
<value>
Variable:/Spine:camR_ca4_ABCD
</value>
<value>
1
</value>
</value>
</property>
</process>
<process class="MassActionFluxProcess" id="reaction_58">
<property name="k">
<value>
1400000.0
</value>
</property>
<property name="StepperID">
<value>
DE1
</value>
</property>
<property name="VariableReferenceList">
<value>
<value>
S0
</value>
<value>
Variable:/Spine:camR_ca3_ACD
</value>
<value>
-1
</value>
</value>
<value>
<value>
S1
</value>
<value>
Variable:/Spine:ca
</value>
<value>
-1
</value>
</value>
<value>
<value>
P0
</value>
<value>
Variable:/Spine:camR_ca4_ABCD
</value>
<value>
1
</value>
</value>
</property>
</process>
<process class="MassActionFluxProcess" id="reaction_59">
<property name="k">
<value>
1400000.0
</value>
</property>
<property name="StepperID">
<value>
DE1
</value>
</property>
<property name="VariableReferenceList">
<value>
<value>
S0
</value>
<value>
Variable:/Spine:camR_ca3_BCD
</value>
<value>
-1
</value>
</value>
<value>
<value>
S1
</value>
<value>
Variable:/Spine:ca
</value>
<value>
-1
</value>
</value>
<value>
<value>
P0
</value>
<value>
Variable:/Spine:camR_ca4_ABCD
</value>
<value>
1
</value>
</value>
</property>
</process>
<process class="MassActionFluxProcess" id="reaction_60">
<property name="k">
<value>
0.0203
</value>
</property>
<property name="StepperID">
<value>
DE1
</value>
</property>
<property name="VariableReferenceList">
<value>
<value>
S0
</value>
<value>
Variable:/Spine:camR_ca4_ABCD
</value>
<value>
-1
</value>
</value>
<value>
<value>
P0
</value>
<value>
Variable:/Spine:camR_ca3_ABC
</value>
<value>
1
</value>
</value>
<value>
<value>
P1
</value>
<value>
Variable:/Spine:ca
</value>
<value>
1
</value>
</value>
</property>
</process>
<process class="MassActionFluxProcess" id="reaction_61">
<property name="k">
<value>
24.36
</value>
</property>
<property name="StepperID">
<value>
DE1
</value>
</property>
<property name="VariableReferenceList">
<value>
<value>
S0
</value>
<value>
Variable:/Spine:camR_ca4_ABCD
</value>
<value>
-1
</value>
</value>
<value>
<value>
P0
</value>
<value>
Variable:/Spine:camR_ca3_ABD
</value>
<value>
1
</value>
</value>
<value>
<value>
P1
</value>
<value>
Variable:/Spine:ca
</value>
<value>
1
</value>
</value>
</property>
</process>
<process class="MassActionFluxProcess" id="reaction_62">
<property name="k">
<value>
0.02324
</value>
</property>
<property name="StepperID">
<value>
DE1
</value>
</property>
<property name="VariableReferenceList">
<value>
<value>
S0
</value>
<value>
Variable:/Spine:camR_ca4_ABCD
</value>
<value>
-1
</value>
</value>
<value>
<value>
P0
</value>
<value>
Variable:/Spine:camR_ca3_ACD
</value>
<value>
1
</value>
</value>
<value>
<value>
P1
</value>
<value>
Variable:/Spine:ca
</value>
<value>
1
</value>
</value>
</property>
</process>
<process class="MassActionFluxProcess" id="reaction_63">
<property name="k">
<value>
11.648
</value>
</property>
<property name="StepperID">
<value>
DE1
</value>
</property>
<property name="VariableReferenceList">
<value>
<value>
S0
</value>
<value>
Variable:/Spine:camR_ca4_ABCD
</value>
<value>
-1
</value>
</value>
<value>
<value>
P0
</value>
<value>
Variable:/Spine:camR_ca3_BCD
</value>
<value>
1
</value>
</value>
<value>
<value>
P1
</value>
<value>
Variable:/Spine:ca
</value>
<value>
1
</value>
</value>
</property>
</process>
<process class="MassActionFluxProcess" id="reaction_64">
<property name="k">
<value>
1400000.0
</value>
</property>
<property name="StepperID">
<value>
DE1
</value>
</property>
<property name="VariableReferenceList">
<value>
<value>
S0
</value>
<value>
Variable:/Spine:camT
</value>
<value>
-1
</value>
</value>
<value>
<value>
S1
</value>
<value>
Variable:/Spine:ca
</value>
<value>
-1
</value>
</value>
<value>
<value>
P0
</value>
<value>
Variable:/Spine:camT_ca1_A
</value>
<value>
1
</value>
</value>
</property>
</process>
<process class="MassActionFluxProcess" id="reaction_65">
<property name="k">
<value>
1400000.0
</value>
</property>
<property name="StepperID">
<value>
DE1
</value>
</property>
<property name="VariableReferenceList">
<value>
<value>
S0
</value>
<value>
Variable:/Spine:camT
</value>
<value>
-1
</value>
</value>
<value>
<value>
S1
</value>
<value>
Variable:/Spine:ca
</value>
<value>
-1
</value>
</value>
<value>
<value>
P0
</value>
<value>
Variable:/Spine:camT_ca1_B
</value>
<value>
1
</value>
</value>
</property>
</process>
<process class="MassActionFluxProcess" id="reaction_66">
<property name="k">
<value>
1400000.0
</value>
</property>
<property name="StepperID">
<value>
DE1
</value>
</property>
<property name="VariableReferenceList">
<value>
<value>
S0
</value>
<value>
Variable:/Spine:camT
</value>
<value>
-1
</value>
</value>
<value>
<value>
S1
</value>
<value>
Variable:/Spine:ca
</value>
<value>
-1
</value>
</value>
<value>
<value>
P0
</value>
<value>
Variable:/Spine:camT_ca1_C
</value>
<value>
1
</value>
</value>
</property>
</process>
<process class="MassActionFluxProcess" id="reaction_67">
<property name="k">
<value>
1400000.0
</value>
</property>
<property name="StepperID">
<value>
DE1
</value>
</property>
<property name="VariableReferenceList">
<value>
<value>
S0
</value>
<value>
Variable:/Spine:camT
</value>
<value>
-1
</value>
</value>
<value>
<value>
S1
</value>
<value>
Variable:/Spine:ca
</value>
<value>
-1
</value>
</value>
<value>
<value>
P0
</value>
<value>
Variable:/Spine:camT_ca1_D
</value>
<value>
1
</value>
</value>
</property>
</process>
<process class="MassActionFluxProcess" id="reaction_68">
<property name="k">
<value>
2941.41414141
</value>
</property>
<property name="StepperID">
<value>
DE1
</value>
</property>
<property name="VariableReferenceList">
<value>
<value>
S0
</value>
<value>
Variable:/Spine:camT_ca1_A
</value>
<value>
-1
</value>
</value>
<value>
<value>
P0
</value>
<value>
Variable:/Spine:camT
</value>
<value>
1
</value>
</value>
<value>
<value>
P1
</value>
<value>
Variable:/Spine:ca
</value>
<value>
1
</value>
</value>
</property>
</process>
<process class="MassActionFluxProcess" id="reaction_69">
<property name="k">
<value>
5.86868686869
</value>
</property>
<property name="StepperID">
<value>
DE1
</value>
</property>
<property name="VariableReferenceList">
<value>
<value>
S0
</value>
<value>
Variable:/Spine:camT_ca1_B
</value>
<value>
-1
</value>
</value>
<value>
<value>
P0
</value>
<value>
Variable:/Spine:camT
</value>
<value>
1
</value>
</value>
<value>
<value>
P1
</value>
<value>
Variable:/Spine:ca
</value>
<value>
1
</value>
</value>
</property>
</process>
<process class="MassActionFluxProcess" id="reaction_70">
<property name="k">
<value>
6151.51515152
</value>
</property>
<property name="StepperID">
<value>
DE1
</value>
</property>
<property name="VariableReferenceList">
<value>
<value>
S0
</value>
<value>
Variable:/Spine:camT_ca1_C
</value>
<value>
-1
</value>
</value>
<value>
<value>
P0
</value>
<value>
Variable:/Spine:camT
</value>
<value>
1
</value>
</value>
<value>
<value>
P1
</value>
<value>
Variable:/Spine:ca
</value>
<value>
1
</value>
</value>
</property>
</process>
<process class="MassActionFluxProcess" id="reaction_71">
<property name="k">
<value>
5.12626262626
</value>
</property>
<property name="StepperID">
<value>
DE1
</value>
</property>
<property name="VariableReferenceList">
<value>
<value>
S0
</value>
<value>
Variable:/Spine:camT_ca1_D
</value>
<value>
-1
</value>
</value>
<value>
<value>
P0
</value>
<value>
Variable:/Spine:camT
</value>
<value>
1
</value>
</value>
<value>
<value>
P1
</value>
<value>
Variable:/Spine:ca
</value>
<value>
1
</value>
</value>
</property>
</process>
<process class="MassActionFluxProcess" id="reaction_72">
<property name="k">
<value>
1400000.0
</value>
</property>
<property name="StepperID">
<value>
DE1
</value>
</property>
<property name="VariableReferenceList">
<value>
<value>
S0
</value>
<value>
Variable:/Spine:camT_ca1_A
</value>
<value>
-1
</value>
</value>
<value>
<value>
S1
</value>
<value>
Variable:/Spine:ca
</value>
<value>
-1
</value>
</value>
<value>
<value>
P0
</value>
<value>
Variable:/Spine:camT_ca2_AB
</value>
<value>
1
</value>
</value>
</property>
</process>
<process class="MassActionFluxProcess" id="reaction_73">
<property name="k">
<value>
1400000.0
</value>
</property>
<property name="StepperID">
<value>
DE1
</value>
</property>
<property name="VariableReferenceList">
<value>
<value>
S0
</value>
<value>
Variable:/Spine:camT_ca1_A
</value>
<value>
-1
</value>
</value>
<value>
<value>
S1
</value>
<value>
Variable:/Spine:ca
</value>
<value>
-1
</value>
</value>
<value>
<value>
P0
</value>
<value>
Variable:/Spine:camT_ca2_AC
</value>
<value>
1
</value>
</value>
</property>
</process>
<process class="MassActionFluxProcess" id="reaction_74">
<property name="k">
<value>
1400000.0
</value>
</property>
<property name="StepperID">
<value>
DE1
</value>
</property>
<property name="VariableReferenceList">
<value>
<value>
S0
</value>
<value>
Variable:/Spine:camT_ca1_A
</value>
<value>
-1
</value>
</value>
<value>
<value>
S1
</value>
<value>
Variable:/Spine:ca
</value>
<value>
-1
</value>
</value>
<value>
<value>
P0
</value>
<value>
Variable:/Spine:camT_ca2_AD
</value>
<value>
1
</value>
</value>
</property>
</process>
<process class="MassActionFluxProcess" id="reaction_75">
<property name="k">
<value>
1400000.0
</value>
</property>
<property name="StepperID">
<value>
DE1
</value>
</property>
<property name="VariableReferenceList">
<value>
<value>
S0
</value>
<value>
Variable:/Spine:camT_ca1_B
</value>
<value>
-1
</value>
</value>
<value>
<value>
S1
</value>
<value>
Variable:/Spine:ca
</value>
<value>
-1
</value>
</value>
<value>
<value>
P0
</value>
<value>
Variable:/Spine:camT_ca2_AB
</value>
<value>
1
</value>
</value>
</property>
</process>
<process class="MassActionFluxProcess" id="reaction_76">
<property name="k">
<value>
1400000.0
</value>
</property>
<property name="StepperID">
<value>
DE1
</value>
</property>
<property name="VariableReferenceList">
<value>
<value>
S0
</value>
<value>
Variable:/Spine:camT_ca1_B
</value>
<value>
-1
</value>
</value>
<value>
<value>
S1
</value>
<value>
Variable:/Spine:ca
</value>
<value>
-1
</value>
</value>
<value>
<value>
P0
</value>
<value>
Variable:/Spine:camT_ca2_BC
</value>
<value>
1
</value>
</value>
</property>
</process>
<process class="MassActionFluxProcess" id="reaction_77">
<property name="k">
<value>
1400000.0
</value>
</property>
<property name="StepperID">
<value>
DE1
</value>
</property>
<property name="VariableReferenceList">
<value>
<value>
S0
</value>
<value>
Variable:/Spine:camT_ca1_B
</value>
<value>
-1
</value>
</value>
<value>
<value>
S1
</value>
<value>
Variable:/Spine:ca
</value>
<value>
-1
</value>
</value>
<value>
<value>
P0
</value>
<value>
Variable:/Spine:camT_ca2_BD
</value>
<value>
1
</value>
</value>
</property>
</process>
<process class="MassActionFluxProcess" id="reaction_78">
<property name="k">
<value>
1400000.0
</value>
</property>
<property name="StepperID">
<value>
DE1
</value>
</property>
<property name="VariableReferenceList">
<value>
<value>
S0
</value>
<value>
Variable:/Spine:camT_ca1_C
</value>
<value>
-1
</value>
</value>
<value>
<value>
S1
</value>
<value>
Variable:/Spine:ca
</value>
<value>
-1
</value>
</value>
<value>
<value>
P0
</value>
<value>
Variable:/Spine:camT_ca2_AC
</value>
<value>
1
</value>
</value>
</property>
</process>
<process class="MassActionFluxProcess" id="reaction_79">
<property name="k">
<value>
1400000.0
</value>
</property>
<property name="StepperID">
<value>
DE1
</value>
</property>
<property name="VariableReferenceList">
<value>
<value>
S0
</value>
<value>
Variable:/Spine:camT_ca1_C
</value>
<value>
-1
</value>
</value>
<value>
<value>
S1
</value>
<value>
Variable:/Spine:ca
</value>
<value>
-1
</value>
</value>
<value>
<value>
P0
</value>
<value>
Variable:/Spine:camT_ca2_BC
</value>
<value>
1
</value>
</value>
</property>
</process>
<process class="MassActionFluxProcess" id="reaction_80">
<property name="k">
<value>
1400000.0
</value>
</property>
<property name="StepperID">
<value>
DE1
</value>
</property>
<property name="VariableReferenceList">
<value>
<value>
S0
</value>
<value>
Variable:/Spine:camT_ca1_C
</value>
<value>
-1
</value>
</value>
<value>
<value>
S1
</value>
<value>
Variable:/Spine:ca
</value>
<value>
-1
</value>
</value>
<value>
<value>
P0
</value>
<value>
Variable:/Spine:camT_ca2_CD
</value>
<value>
1
</value>
</value>
</property>
</process>
<process class="MassActionFluxProcess" id="reaction_81">
<property name="k">
<value>
1400000.0
</value>
</property>
<property name="StepperID">
<value>
DE1
</value>
</property>
<property name="VariableReferenceList">
<value>
<value>
S0
</value>
<value>
Variable:/Spine:camT_ca1_D
</value>
<value>
-1
</value>
</value>
<value>
<value>
S1
</value>
<value>
Variable:/Spine:ca
</value>
<value>
-1
</value>
</value>
<value>
<value>
P0
</value>
<value>
Variable:/Spine:camT_ca2_AD
</value>
<value>
1
</value>
</value>
</property>
</process>
<process class="MassActionFluxProcess" id="reaction_82">
<property name="k">
<value>
1400000.0
</value>
</property>
<property name="StepperID">
<value>
DE1
</value>
</property>
<property name="VariableReferenceList">
<value>
<value>
S0
</value>
<value>
Variable:/Spine:camT_ca1_D
</value>
<value>
-1
</value>
</value>
<value>
<value>
S1
</value>
<value>
Variable:/Spine:ca
</value>
<value>
-1
</value>
</value>
<value>
<value>
P0
</value>
<value>
Variable:/Spine:camT_ca2_BD
</value>
<value>
1
</value>
</value>
</property>
</process>
<process class="MassActionFluxProcess" id="reaction_83">
<property name="k">
<value>
1400000.0
</value>
</property>
<property name="StepperID">
<value>
DE1
</value>
</property>
<property name="VariableReferenceList">
<value>
<value>
S0
</value>
<value>
Variable:/Spine:camT_ca1_D
</value>
<value>
-1
</value>
</value>
<value>
<value>
S1
</value>
<value>
Variable:/Spine:ca
</value>
<value>
-1
</value>
</value>
<value>
<value>
P0
</value>
<value>
Variable:/Spine:camT_ca2_CD
</value>
<value>
1
</value>
</value>
</property>
</process>
<process class="MassActionFluxProcess" id="reaction_84">
<property name="k">
<value>
2941.41414141
</value>
</property>
<property name="StepperID">
<value>
DE1
</value>
</property>
<property name="VariableReferenceList">
<value>
<value>
S0
</value>
<value>
Variable:/Spine:camT_ca2_AB
</value>
<value>
-1
</value>
</value>
<value>
<value>
P0
</value>
<value>
Variable:/Spine:camT_ca1_B
</value>
<value>
1
</value>
</value>
<value>
<value>
P1
</value>
<value>
Variable:/Spine:ca
</value>
<value>
1
</value>
</value>
</property>
</process>
<process class="MassActionFluxProcess" id="reaction_85">
<property name="k">
<value>
5.86868686869
</value>
</property>
<property name="StepperID">
<value>
DE1
</value>
</property>
<property name="VariableReferenceList">
<value>
<value>
S0
</value>
<value>
Variable:/Spine:camT_ca2_AB
</value>
<value>
-1
</value>
</value>
<value>
<value>
P0
</value>
<value>
Variable:/Spine:camT_ca1_A
</value>
<value>
1
</value>
</value>
<value>
<value>
P1
</value>
<value>
Variable:/Spine:ca
</value>
<value>
1
</value>
</value>
</property>
</process>
<process class="MassActionFluxProcess" id="reaction_86">
<property name="k">
<value>
2941.41414141
</value>
</property>
<property name="StepperID">
<value>
DE1
</value>
</property>
<property name="VariableReferenceList">
<value>
<value>
S0
</value>
<value>
Variable:/Spine:camT_ca2_AC
</value>
<value>
-1
</value>
</value>
<value>
<value>
P0
</value>
<value>
Variable:/Spine:camT_ca1_C
</value>
<value>
1
</value>
</value>
<value>
<value>
P1
</value>
<value>
Variable:/Spine:ca
</value>
<value>
1
</value>
</value>
</property>
</process>
<process class="MassActionFluxProcess" id="reaction_87">
<property name="k">
<value>
6151.51515152
</value>
</property>
<property name="StepperID">
<value>
DE1
</value>
</property>
<property name="VariableReferenceList">
<value>
<value>
S0
</value>
<value>
Variable:/Spine:camT_ca2_AC
</value>
<value>
-1
</value>
</value>
<value>
<value>
P0
</value>
<value>
Variable:/Spine:camT_ca1_A
</value>
<value>
1
</value>
</value>
<value>
<value>
P1
</value>
<value>
Variable:/Spine:ca
</value>
<value>
1
</value>
</value>
</property>
</process>
<process class="MassActionFluxProcess" id="reaction_88">
<property name="k">
<value>
2941.41414141
</value>
</property>
<property name="StepperID">
<value>
DE1
</value>
</property>
<property name="VariableReferenceList">
<value>
<value>
S0
</value>
<value>
Variable:/Spine:camT_ca2_AD
</value>
<value>
-1
</value>
</value>
<value>
<value>
P0
</value>
<value>
Variable:/Spine:camT_ca1_D
</value>
<value>
1
</value>
</value>
<value>
<value>
P1
</value>
<value>
Variable:/Spine:ca
</value>
<value>
1
</value>
</value>
</property>
</process>
<process class="MassActionFluxProcess" id="reaction_89">
<property name="k">
<value>
5.12626262626
</value>
</property>
<property name="StepperID">
<value>
DE1
</value>
</property>
<property name="VariableReferenceList">
<value>
<value>
S0
</value>
<value>
Variable:/Spine:camT_ca2_AD
</value>
<value>
-1
</value>
</value>
<value>
<value>
P0
</value>
<value>
Variable:/Spine:camT_ca1_A
</value>
<value>
1
</value>
</value>
<value>
<value>
P1
</value>
<value>
Variable:/Spine:ca
</value>
<value>
1
</value>
</value>
</property>
</process>
<process class="MassActionFluxProcess" id="reaction_90">
<property name="k">
<value>
5.86868686869
</value>
</property>
<property name="StepperID">
<value>
DE1
</value>
</property>
<property name="VariableReferenceList">
<value>
<value>
S0
</value>
<value>
Variable:/Spine:camT_ca2_BC
</value>
<value>
-1
</value>
</value>
<value>
<value>
P0
</value>
<value>
Variable:/Spine:camT_ca1_C
</value>
<value>
1
</value>
</value>
<value>
<value>
P1
</value>
<value>
Variable:/Spine:ca
</value>
<value>
1
</value>
</value>
</property>
</process>
<process class="MassActionFluxProcess" id="reaction_91">
<property name="k">
<value>
6151.51515152
</value>
</property>
<property name="StepperID">
<value>
DE1
</value>
</property>
<property name="VariableReferenceList">
<value>
<value>
S0
</value>
<value>
Variable:/Spine:camT_ca2_BC
</value>
<value>
-1
</value>
</value>
<value>
<value>
P0
</value>
<value>
Variable:/Spine:camT_ca1_B
</value>
<value>
1
</value>
</value>
<value>
<value>
P1
</value>
<value>
Variable:/Spine:ca
</value>
<value>
1
</value>
</value>
</property>
</process>
<process class="MassActionFluxProcess" id="reaction_92">
<property name="k">
<value>
5.86868686869
</value>
</property>
<property name="StepperID">
<value>
DE1
</value>
</property>
<property name="VariableReferenceList">
<value>
<value>
S0
</value>
<value>
Variable:/Spine:camT_ca2_BD
</value>
<value>
-1
</value>
</value>
<value>
<value>
P0
</value>
<value>
Variable:/Spine:camT_ca1_D
</value>
<value>
1
</value>
</value>
<value>
<value>
P1
</value>
<value>
Variable:/Spine:ca
</value>
<value>
1
</value>
</value>
</property>
</process>
<process class="MassActionFluxProcess" id="reaction_93">
<property name="k">
<value>
5.12626262626
</value>
</property>
<property name="StepperID">
<value>
DE1
</value>
</property>
<property name="VariableReferenceList">
<value>
<value>
S0
</value>
<value>
Variable:/Spine:camT_ca2_BD
</value>
<value>
-1
</value>
</value>
<value>
<value>
P0
</value>
<value>
Variable:/Spine:camT_ca1_B
</value>
<value>
1
</value>
</value>
<value>
<value>
P1
</value>
<value>
Variable:/Spine:ca
</value>
<value>
1
</value>
</value>
</property>
</process>
<process class="MassActionFluxProcess" id="reaction_94">
<property name="k">
<value>
6151.51515152
</value>
</property>
<property name="StepperID">
<value>
DE1
</value>
</property>
<property name="VariableReferenceList">
<value>
<value>
S0
</value>
<value>
Variable:/Spine:camT_ca2_CD
</value>
<value>
-1
</value>
</value>
<value>
<value>
P0
</value>
<value>
Variable:/Spine:camT_ca1_D
</value>
<value>
1
</value>
</value>
<value>
<value>
P1
</value>
<value>
Variable:/Spine:ca
</value>
<value>
1
</value>
</value>
</property>
</process>
<process class="MassActionFluxProcess" id="reaction_95">
<property name="k">
<value>
5.12626262626
</value>
</property>
<property name="StepperID">
<value>
DE1
</value>
</property>
<property name="VariableReferenceList">
<value>
<value>
S0
</value>
<value>
Variable:/Spine:camT_ca2_CD
</value>
<value>
-1
</value>
</value>
<value>
<value>
P0
</value>
<value>
Variable:/Spine:camT_ca1_C
</value>
<value>
1
</value>
</value>
<value>
<value>
P1
</value>
<value>
Variable:/Spine:ca
</value>
<value>
1
</value>
</value>
</property>
</process>
<process class="MassActionFluxProcess" id="reaction_96">
<property name="k">
<value>
1400000.0
</value>
</property>
<property name="StepperID">
<value>
DE1
</value>
</property>
<property name="VariableReferenceList">
<value>
<value>
S0
</value>
<value>
Variable:/Spine:camT_ca2_AB
</value>
<value>
-1
</value>
</value>
<value>
<value>
S1
</value>
<value>
Variable:/Spine:ca
</value>
<value>
-1
</value>
</value>
<value>
<value>
P0
</value>
<value>
Variable:/Spine:camT_ca3_ABC
</value>
<value>
1
</value>
</value>
</property>
</process>
<process class="MassActionFluxProcess" id="reaction_97">
<property name="k">
<value>
1400000.0
</value>
</property>
<property name="StepperID">
<value>
DE1
</value>
</property>
<property name="VariableReferenceList">
<value>
<value>
S0
</value>
<value>
Variable:/Spine:camT_ca2_AB
</value>
<value>
-1
</value>
</value>
<value>
<value>
S1
</value>
<value>
Variable:/Spine:ca
</value>
<value>
-1
</value>
</value>
<value>
<value>
P0
</value>
<value>
Variable:/Spine:camT_ca3_ABD
</value>
<value>
1
</value>
</value>
</property>
</process>
<process class="MassActionFluxProcess" id="reaction_98">
<property name="k">
<value>
1400000.0
</value>
</property>
<property name="StepperID">
<value>
DE1
</value>
</property>
<property name="VariableReferenceList">
<value>
<value>
S0
</value>
<value>
Variable:/Spine:camT_ca2_AC
</value>
<value>
-1
</value>
</value>
<value>
<value>
S1
</value>
<value>
Variable:/Spine:ca
</value>
<value>
-1
</value>
</value>
<value>
<value>
P0
</value>
<value>
Variable:/Spine:camT_ca3_ABC
</value>
<value>
1
</value>
</value>
</property>
</process>
<process class="MassActionFluxProcess" id="reaction_99">
<property name="k">
<value>
1400000.0
</value>
</property>
<property name="StepperID">
<value>
DE1
</value>
</property>
<property name="VariableReferenceList">
<value>
<value>
S0
</value>
<value>
Variable:/Spine:camT_ca2_AC
</value>
<value>
-1
</value>
</value>
<value>
<value>
S1
</value>
<value>
Variable:/Spine:ca
</value>
<value>
-1
</value>
</value>
<value>
<value>
P0
</value>
<value>
Variable:/Spine:camT_ca3_ACD
</value>
<value>
1
</value>
</value>
</property>
</process>
<process class="MassActionFluxProcess" id="reaction_100">
<property name="k">
<value>
1400000.0
</value>
</property>
<property name="StepperID">
<value>
DE1
</value>
</property>
<property name="VariableReferenceList">
<value>
<value>
S0
</value>
<value>
Variable:/Spine:camT_ca2_AD
</value>
<value>
-1
</value>
</value>
<value>
<value>
S1
</value>
<value>
Variable:/Spine:ca
</value>
<value>
-1
</value>
</value>
<value>
<value>
P0
</value>
<value>
Variable:/Spine:camT_ca3_ABD
</value>
<value>
1
</value>
</value>
</property>
</process>
<process class="MassActionFluxProcess" id="reaction_101">
<property name="k">
<value>
1400000.0
</value>
</property>
<property name="StepperID">
<value>
DE1
</value>
</property>
<property name="VariableReferenceList">
<value>
<value>
S0
</value>
<value>
Variable:/Spine:camT_ca2_AD
</value>
<value>
-1
</value>
</value>
<value>
<value>
S1
</value>
<value>
Variable:/Spine:ca
</value>
<value>
-1
</value>
</value>
<value>
<value>
P0
</value>
<value>
Variable:/Spine:camT_ca3_ACD
</value>
<value>
1
</value>
</value>
</property>
</process>
<process class="MassActionFluxProcess" id="reaction_102">
<property name="k">
<value>
1400000.0
</value>
</property>
<property name="StepperID">
<value>
DE1
</value>
</property>
<property name="VariableReferenceList">
<value>
<value>
S0
</value>
<value>
Variable:/Spine:camT_ca2_BC
</value>
<value>
-1
</value>
</value>
<value>
<value>
S1
</value>
<value>
Variable:/Spine:ca
</value>
<value>
-1
</value>
</value>
<value>
<value>
P0
</value>
<value>
Variable:/Spine:camT_ca3_ABC
</value>
<value>
1
</value>
</value>
</property>
</process>
<process class="MassActionFluxProcess" id="reaction_103">
<property name="k">
<value>
1400000.0
</value>
</property>
<property name="StepperID">
<value>
DE1
</value>
</property>
<property name="VariableReferenceList">
<value>
<value>
S0
</value>
<value>
Variable:/Spine:camT_ca2_BC
</value>
<value>
-1
</value>
</value>
<value>
<value>
S1
</value>
<value>
Variable:/Spine:ca
</value>
<value>
-1
</value>
</value>
<value>
<value>
P0
</value>
<value>
Variable:/Spine:camT_ca3_BCD
</value>
<value>
1
</value>
</value>
</property>
</process>
<process class="MassActionFluxProcess" id="reaction_104">
<property name="k">
<value>
1400000.0
</value>
</property>
<property name="StepperID">
<value>
DE1
</value>
</property>
<property name="VariableReferenceList">
<value>
<value>
S0
</value>
<value>
Variable:/Spine:camT_ca2_BD
</value>
<value>
-1
</value>
</value>
<value>
<value>
S1
</value>
<value>
Variable:/Spine:ca
</value>
<value>
-1
</value>
</value>
<value>
<value>
P0
</value>
<value>
Variable:/Spine:camT_ca3_ABD
</value>
<value>
1
</value>
</value>
</property>
</process>
<process class="MassActionFluxProcess" id="reaction_105">
<property name="k">
<value>
1400000.0
</value>
</property>
<property name="StepperID">
<value>
DE1
</value>
</property>
<property name="VariableReferenceList">
<value>
<value>
S0
</value>
<value>
Variable:/Spine:camT_ca2_BD
</value>
<value>
-1
</value>
</value>
<value>
<value>
S1
</value>
<value>
Variable:/Spine:ca
</value>
<value>
-1
</value>
</value>
<value>
<value>
P0
</value>
<value>
Variable:/Spine:camT_ca3_BCD
</value>
<value>
1
</value>
</value>
</property>
</process>
<process class="MassActionFluxProcess" id="reaction_106">
<property name="k">
<value>
1400000.0
</value>
</property>
<property name="StepperID">
<value>
DE1
</value>
</property>
<property name="VariableReferenceList">
<value>
<value>
S0
</value>
<value>
Variable:/Spine:camT_ca2_CD
</value>
<value>
-1
</value>
</value>
<value>
<value>
S1
</value>
<value>
Variable:/Spine:ca
</value>
<value>
-1
</value>
</value>
<value>
<value>
P0
</value>
<value>
Variable:/Spine:camT_ca3_ACD
</value>
<value>
1
</value>
</value>
</property>
</process>
<process class="MassActionFluxProcess" id="reaction_107">
<property name="k">
<value>
1400000.0
</value>
</property>
<property name="StepperID">
<value>
DE1
</value>
</property>
<property name="VariableReferenceList">
<value>
<value>
S0
</value>
<value>
Variable:/Spine:camT_ca2_CD
</value>
<value>
-1
</value>
</value>
<value>
<value>
S1
</value>
<value>
Variable:/Spine:ca
</value>
<value>
-1
</value>
</value>
<value>
<value>
P0
</value>
<value>
Variable:/Spine:camT_ca3_BCD
</value>
<value>
1
</value>
</value>
</property>
</process>
<process class="MassActionFluxProcess" id="reaction_108">
<property name="k">
<value>
5.86868686869
</value>
</property>
<property name="StepperID">
<value>
DE1
</value>
</property>
<property name="VariableReferenceList">
<value>
<value>
S0
</value>
<value>
Variable:/Spine:camT_ca3_ABC
</value>
<value>
-1
</value>
</value>
<value>
<value>
P0
</value>
<value>
Variable:/Spine:camT_ca2_AC
</value>
<value>
1
</value>
</value>
<value>
<value>
P1
</value>
<value>
Variable:/Spine:ca
</value>
<value>
1
</value>
</value>
</property>
</process>
<process class="MassActionFluxProcess" id="reaction_109">
<property name="k">
<value>
2941.41414141
</value>
</property>
<property name="StepperID">
<value>
DE1
</value>
</property>
<property name="VariableReferenceList">
<value>
<value>
S0
</value>
<value>
Variable:/Spine:camT_ca3_ABC
</value>
<value>
-1
</value>
</value>
<value>
<value>
P0
</value>
<value>
Variable:/Spine:camT_ca2_BC
</value>
<value>
1
</value>
</value>
<value>
<value>
P1
</value>
<value>
Variable:/Spine:ca
</value>
<value>
1
</value>
</value>
</property>
</process>
<process class="MassActionFluxProcess" id="reaction_110">
<property name="k">
<value>
5.12626262626
</value>
</property>
<property name="StepperID">
<value>
DE1
</value>
</property>
<property name="VariableReferenceList">
<value>
<value>
S0
</value>
<value>
Variable:/Spine:camT_ca3_ABD
</value>
<value>
-1
</value>
</value>
<value>
<value>
P0
</value>
<value>
Variable:/Spine:camT_ca2_AB
</value>
<value>
1
</value>
</value>
<value>
<value>
P1
</value>
<value>
Variable:/Spine:ca
</value>
<value>
1
</value>
</value>
</property>
</process>
<process class="MassActionFluxProcess" id="reaction_111">
<property name="k">
<value>
5.86868686869
</value>
</property>
<property name="StepperID">
<value>
DE1
</value>
</property>
<property name="VariableReferenceList">
<value>
<value>
S0
</value>
<value>
Variable:/Spine:camT_ca3_ABD
</value>
<value>
-1
</value>
</value>
<value>
<value>
P0
</value>
<value>
Variable:/Spine:camT_ca2_AD
</value>
<value>
1
</value>
</value>
<value>
<value>
P1
</value>
<value>
Variable:/Spine:ca
</value>
<value>
1
</value>
</value>
</property>
</process>
<process class="MassActionFluxProcess" id="reaction_112">
<property name="k">
<value>
2941.41414141
</value>
</property>
<property name="StepperID">
<value>
DE1
</value>
</property>
<property name="VariableReferenceList">
<value>
<value>
S0
</value>
<value>
Variable:/Spine:camT_ca3_ABD
</value>
<value>
-1
</value>
</value>
<value>
<value>
P0
</value>
<value>
Variable:/Spine:camT_ca2_BD
</value>
<value>
1
</value>
</value>
<value>
<value>
P1
</value>
<value>
Variable:/Spine:ca
</value>
<value>
1
</value>
</value>
</property>
</process>
<process class="MassActionFluxProcess" id="reaction_113">
<property name="k">
<value>
5.12626262626
</value>
</property>
<property name="StepperID">
<value>
DE1
</value>
</property>
<property name="VariableReferenceList">
<value>
<value>
S0
</value>
<value>
Variable:/Spine:camT_ca3_ACD
</value>
<value>
-1
</value>
</value>
<value>
<value>
P0
</value>
<value>
Variable:/Spine:camT_ca2_AC
</value>
<value>
1
</value>
</value>
<value>
<value>
P1
</value>
<value>
Variable:/Spine:ca
</value>
<value>
1
</value>
</value>
</property>
</process>
<process class="MassActionFluxProcess" id="reaction_114">
<property name="k">
<value>
6151.51515152
</value>
</property>
<property name="StepperID">
<value>
DE1
</value>
</property>
<property name="VariableReferenceList">
<value>
<value>
S0
</value>
<value>
Variable:/Spine:camT_ca3_ACD
</value>
<value>
-1
</value>
</value>
<value>
<value>
P0
</value>
<value>
Variable:/Spine:camT_ca2_AD
</value>
<value>
1
</value>
</value>
<value>
<value>
P1
</value>
<value>
Variable:/Spine:ca
</value>
<value>
1
</value>
</value>
</property>
</process>
<process class="MassActionFluxProcess" id="reaction_115">
<property name="k">
<value>
2941.41414141
</value>
</property>
<property name="StepperID">
<value>
DE1
</value>
</property>
<property name="VariableReferenceList">
<value>
<value>
S0
</value>
<value>
Variable:/Spine:camT_ca3_ACD
</value>
<value>
-1
</value>
</value>
<value>
<value>
P0
</value>
<value>
Variable:/Spine:camT_ca2_CD
</value>
<value>
1
</value>
</value>
<value>
<value>
P1
</value>
<value>
Variable:/Spine:ca
</value>
<value>
1
</value>
</value>
</property>
</process>
<process class="MassActionFluxProcess" id="reaction_116">
<property name="k">
<value>
5.12626262626
</value>
</property>
<property name="StepperID">
<value>
DE1
</value>
</property>
<property name="VariableReferenceList">
<value>
<value>
S0
</value>
<value>
Variable:/Spine:camT_ca3_BCD
</value>
<value>
-1
</value>
</value>
<value>
<value>
P0
</value>
<value>
Variable:/Spine:camT_ca2_BC
</value>
<value>
1
</value>
</value>
<value>
<value>
P1
</value>
<value>
Variable:/Spine:ca
</value>
<value>
1
</value>
</value>
</property>
</process>
<process class="MassActionFluxProcess" id="reaction_117">
<property name="k">
<value>
6151.51515152
</value>
</property>
<property name="StepperID">
<value>
DE1
</value>
</property>
<property name="VariableReferenceList">
<value>
<value>
S0
</value>
<value>
Variable:/Spine:camT_ca3_BCD
</value>
<value>
-1
</value>
</value>
<value>
<value>
P0
</value>
<value>
Variable:/Spine:camT_ca2_BD
</value>
<value>
1
</value>
</value>
<value>
<value>
P1
</value>
<value>
Variable:/Spine:ca
</value>
<value>
1
</value>
</value>
</property>
</process>
<process class="MassActionFluxProcess" id="reaction_118">
<property name="k">
<value>
5.86868686869
</value>
</property>
<property name="StepperID">
<value>
DE1
</value>
</property>
<property name="VariableReferenceList">
<value>
<value>
S0
</value>
<value>
Variable:/Spine:camT_ca3_BCD
</value>
<value>
-1
</value>
</value>
<value>
<value>
P0
</value>
<value>
Variable:/Spine:camT_ca2_CD
</value>
<value>
1
</value>
</value>
<value>
<value>
P1
</value>
<value>
Variable:/Spine:ca
</value>
<value>
1
</value>
</value>
</property>
</process>
<process class="MassActionFluxProcess" id="reaction_119">
<property name="k">
<value>
1400000.0
</value>
</property>
<property name="StepperID">
<value>
DE1
</value>
</property>
<property name="VariableReferenceList">
<value>
<value>
S0
</value>
<value>
Variable:/Spine:camT_ca3_ABC
</value>
<value>
-1
</value>
</value>
<value>
<value>
S1
</value>
<value>
Variable:/Spine:ca
</value>
<value>
-1
</value>
</value>
<value>
<value>
P0
</value>
<value>
Variable:/Spine:camT_ca4_ABCD
</value>
<value>
1
</value>
</value>
</property>
</process>
<process class="MassActionFluxProcess" id="reaction_120">
<property name="k">
<value>
1400000.0
</value>
</property>
<property name="StepperID">
<value>
DE1
</value>
</property>
<property name="VariableReferenceList">
<value>
<value>
S0
</value>
<value>
Variable:/Spine:camT_ca3_ABD
</value>
<value>
-1
</value>
</value>
<value>
<value>
S1
</value>
<value>
Variable:/Spine:ca
</value>
<value>
-1
</value>
</value>
<value>
<value>
P0
</value>
<value>
Variable:/Spine:camT_ca4_ABCD
</value>
<value>
1
</value>
</value>
</property>
</process>
<process class="MassActionFluxProcess" id="reaction_121">
<property name="k">
<value>
1400000.0
</value>
</property>
<property name="StepperID">
<value>
DE1
</value>
</property>
<property name="VariableReferenceList">
<value>
<value>
S0
</value>
<value>
Variable:/Spine:camT_ca3_ACD
</value>
<value>
-1
</value>
</value>
<value>
<value>
S1
</value>
<value>
Variable:/Spine:ca
</value>
<value>
-1
</value>
</value>
<value>
<value>
P0
</value>
<value>
Variable:/Spine:camT_ca4_ABCD
</value>
<value>
1
</value>
</value>
</property>
</process>
<process class="MassActionFluxProcess" id="reaction_122">
<property name="k">
<value>
1400000.0
</value>
</property>
<property name="StepperID">
<value>
DE1
</value>
</property>
<property name="VariableReferenceList">
<value>
<value>
S0
</value>
<value>
Variable:/Spine:camT_ca3_BCD
</value>
<value>
-1
</value>
</value>
<value>
<value>
S1
</value>
<value>
Variable:/Spine:ca
</value>
<value>
-1
</value>
</value>
<value>
<value>
P0
</value>
<value>
Variable:/Spine:camT_ca4_ABCD
</value>
<value>
1
</value>
</value>
</property>
</process>
<process class="MassActionFluxProcess" id="reaction_123">
<property name="k">
<value>
5.12626262626
</value>
</property>
<property name="StepperID">
<value>
DE1
</value>
</property>
<property name="VariableReferenceList">
<value>
<value>
S0
</value>
<value>
Variable:/Spine:camT_ca4_ABCD
</value>
<value>
-1
</value>
</value>
<value>
<value>
P0
</value>
<value>
Variable:/Spine:camT_ca3_ABC
</value>
<value>
1
</value>
</value>
<value>
<value>
P1
</value>
<value>
Variable:/Spine:ca
</value>
<value>
1
</value>
</value>
</property>
</process>
<process class="MassActionFluxProcess" id="reaction_124">
<property name="k">
<value>
6151.51515152
</value>
</property>
<property name="StepperID">
<value>
DE1
</value>
</property>
<property name="VariableReferenceList">
<value>
<value>
S0
</value>
<value>
Variable:/Spine:camT_ca4_ABCD
</value>
<value>
-1
</value>
</value>
<value>
<value>
P0
</value>
<value>
Variable:/Spine:camT_ca3_ABD
</value>
<value>
1
</value>
</value>
<value>
<value>
P1
</value>
<value>
Variable:/Spine:ca
</value>
<value>
1
</value>
</value>
</property>
</process>
<process class="MassActionFluxProcess" id="reaction_125">
<property name="k">
<value>
5.86868686869
</value>
</property>
<property name="StepperID">
<value>
DE1
</value>
</property>
<property name="VariableReferenceList">
<value>
<value>
S0
</value>
<value>
Variable:/Spine:camT_ca4_ABCD
</value>
<value>
-1
</value>
</value>
<value>
<value>
P0
</value>
<value>
Variable:/Spine:camT_ca3_ACD
</value>
<value>
1
</value>
</value>
<value>
<value>
P1
</value>
<value>
Variable:/Spine:ca
</value>
<value>
1
</value>
</value>
</property>
</process>
<process class="MassActionFluxProcess" id="reaction_126">
<property name="k">
<value>
2941.41414141
</value>
</property>
<property name="StepperID">
<value>
DE1
</value>
</property>
<property name="VariableReferenceList">
<value>
<value>
S0
</value>
<value>
Variable:/Spine:camT_ca4_ABCD
</value>
<value>
-1
</value>
</value>
<value>
<value>
P0
</value>
<value>
Variable:/Spine:camT_ca3_BCD
</value>
<value>
1
</value>
</value>
<value>
<value>
P1
</value>
<value>
Variable:/Spine:ca
</value>
<value>
1
</value>
</value>
</property>
</process>
<process class="MassActionFluxProcess" id="reaction_127">
<property name="k">
<value>
1000000.00698
</value>
</property>
<property name="StepperID">
<value>
DE1
</value>
</property>
<property name="VariableReferenceList">
<value>
<value>
S0
</value>
<value>
Variable:/Spine:camR
</value>
<value>
-1
</value>
</value>
<value>
<value>
P0
</value>
<value>
Variable:/Spine:camT
</value>
<value>
1
</value>
</value>
</property>
</process>
<process class="MassActionFluxProcess" id="reaction_128">
<property name="k">
<value>
48.379294
</value>
</property>
<property name="StepperID">
<value>
DE1
</value>
</property>
<property name="VariableReferenceList">
<value>
<value>
S0
</value>
<value>
Variable:/Spine:camT
</value>
<value>
-1
</value>
</value>
<value>
<value>
P0
</value>
<value>
Variable:/Spine:camR
</value>
<value>
1
</value>
</value>
</property>
</process>
<process class="ExpressionFluxProcess" id="reaction_129">
<property name="kRT">
<value>
1000000.00698
</value>
</property>
<property name="cA">
<value>
0.00396
</value>
</property>
<property name="StepperID">
<value>
DE1
</value>
</property>
<property name="Expression">
<value>
S0.MolarConc*kRT*pow(cA,1.0/2.0)*self.getSuperSystem().SizeN_A
</value>
</property>
<property name="VariableReferenceList">
<value>
<value>
S0
</value>
<value>
Variable:/Spine:camR_ca1_A
</value>
<value>
-1
</value>
</value>
<value>
<value>
P0
</value>
<value>
Variable:/Spine:camT_ca1_A
</value>
<value>
1
</value>
</value>
</property>
</process>
<process class="ExpressionFluxProcess" id="reaction_130">
<property name="kRT">
<value>
1000000.00698
</value>
</property>
<property name="cB">
<value>
0.00396
</value>
</property>
<property name="StepperID">
<value>
DE1
</value>
</property>
<property name="Expression">
<value>
S0.MolarConc*kRT*pow(cB,1.0/2.0)*self.getSuperSystem().SizeN_A
</value>
</property>
<property name="VariableReferenceList">
<value>
<value>
S0
</value>
<value>
Variable:/Spine:camR_ca1_B
</value>
<value>
-1
</value>
</value>
<value>
<value>
P0
</value>
<value>
Variable:/Spine:camT_ca1_B
</value>
<value>
1
</value>
</value>
</property>
</process>
<process class="ExpressionFluxProcess" id="reaction_131">
<property name="kRT">
<value>
1000000.00698
</value>
</property>
<property name="cC">
<value>
0.00396
</value>
</property>
<property name="StepperID">
<value>
DE1
</value>
</property>
<property name="Expression">
<value>
S0.MolarConc*kRT*pow(cC,1.0/2.0)*self.getSuperSystem().SizeN_A
</value>
</property>
<property name="VariableReferenceList">
<value>
<value>
S0
</value>
<value>
Variable:/Spine:camR_ca1_C
</value>
<value>
-1
</value>
</value>
<value>
<value>
P0
</value>
<value>
Variable:/Spine:camT_ca1_C
</value>
<value>
1
</value>
</value>
</property>
</process>
<process class="ExpressionFluxProcess" id="reaction_132">
<property name="kRT">
<value>
1000000.00698
</value>
</property>
<property name="cD">
<value>
0.00396
</value>
</property>
<property name="StepperID">
<value>
DE1
</value>
</property>
<property name="Expression">
<value>
S0.MolarConc*kRT*pow(cD,1.0/2.0)*self.getSuperSystem().SizeN_A
</value>
</property>
<property name="VariableReferenceList">
<value>
<value>
S0
</value>
<value>
Variable:/Spine:camR_ca1_D
</value>
<value>
-1
</value>
</value>
<value>
<value>
P0
</value>
<value>
Variable:/Spine:camT_ca1_D
</value>
<value>
1
</value>
</value>
</property>
</process>
<process class="ExpressionFluxProcess" id="reaction_133">
<property name="kTR">
<value>
48.379294
</value>
</property>
<property name="cA">
<value>
0.00396
</value>
</property>
<property name="StepperID">
<value>
DE1
</value>
</property>
<property name="Expression">
<value>
((S0.MolarConc*kTR)/(pow(cA,((1.0)/(2.0)))))*self.getSuperSystem().SizeN_A
</value>
</property>
<property name="VariableReferenceList">
<value>
<value>
S0
</value>
<value>
Variable:/Spine:camT_ca1_A
</value>
<value>
-1
</value>
</value>
<value>
<value>
P0
</value>
<value>
Variable:/Spine:camR_ca1_A
</value>
<value>
1
</value>
</value>
</property>
</process>
<process class="ExpressionFluxProcess" id="reaction_134">
<property name="kTR">
<value>
48.379294
</value>
</property>
<property name="cB">
<value>
0.00396
</value>
</property>
<property name="StepperID">
<value>
DE1
</value>
</property>
<property name="Expression">
<value>
((S0.MolarConc*kTR)/(pow(cB,((1.0)/(2.0)))))*self.getSuperSystem().SizeN_A
</value>
</property>
<property name="VariableReferenceList">
<value>
<value>
S0
</value>
<value>
Variable:/Spine:camT_ca1_B
</value>
<value>
-1
</value>
</value>
<value>
<value>
P0
</value>
<value>
Variable:/Spine:camR_ca1_B
</value>
<value>
1
</value>
</value>
</property>
</process>
<process class="ExpressionFluxProcess" id="reaction_135">
<property name="kTR">
<value>
48.379294
</value>
</property>
<property name="cC">
<value>
0.00396
</value>
</property>
<property name="StepperID">
<value>
DE1
</value>
</property>
<property name="Expression">
<value>
((S0.MolarConc*kTR)/(pow(cC,((1.0)/(2.0)))))*self.getSuperSystem().SizeN_A
</value>
</property>
<property name="VariableReferenceList">
<value>
<value>
S0
</value>
<value>
Variable:/Spine:camT_ca1_C
</value>
<value>
-1
</value>
</value>
<value>
<value>
P0
</value>
<value>
Variable:/Spine:camR_ca1_C
</value>
<value>
1
</value>
</value>
</property>
</process>
<process class="ExpressionFluxProcess" id="reaction_136">
<property name="kTR">
<value>
48.379294
</value>
</property>
<property name="cD">
<value>
0.00396
</value>
</property>
<property name="StepperID">
<value>
DE1
</value>
</property>
<property name="Expression">
<value>
((S0.MolarConc*kTR)/(pow(cD,((1.0)/(2.0)))))*self.getSuperSystem().SizeN_A
</value>
</property>
<property name="VariableReferenceList">
<value>
<value>
S0
</value>
<value>
Variable:/Spine:camT_ca1_D
</value>
<value>
-1
</value>
</value>
<value>
<value>
P0
</value>
<value>
Variable:/Spine:camR_ca1_D
</value>
<value>
1
</value>
</value>
</property>
</process>
<process class="ExpressionFluxProcess" id="reaction_137">
<property name="cA">
<value>
0.00396
</value>
</property>
<property name="cB">
<value>
0.00396
</value>
</property>
<property name="kRT">
<value>
1000000.00698
</value>
</property>
<property name="StepperID">
<value>
DE1
</value>
</property>
<property name="Expression">
<value>
(S0.MolarConc*kRT*(pow((cA*cB),((1.0)/(2.0)))))*self.getSuperSystem().SizeN_A
</value>
</property>
<property name="VariableReferenceList">
<value>
<value>
S0
</value>
<value>
Variable:/Spine:camR_ca2_AB
</value>
<value>
-1
</value>
</value>
<value>
<value>
P0
</value>
<value>
Variable:/Spine:camT_ca2_AB
</value>
<value>
1
</value>
</value>
</property>
</process>
<process class="ExpressionFluxProcess" id="reaction_138">
<property name="cA">
<value>
0.00396
</value>
</property>
<property name="cC">
<value>
0.00396
</value>
</property>
<property name="kRT">
<value>
1000000.00698
</value>
</property>
<property name="StepperID">
<value>
DE1
</value>
</property>
<property name="Expression">
<value>
(S0.MolarConc*kRT*(pow((cA*cC),((1.0)/(2.0)))))*self.getSuperSystem().SizeN_A
</value>
</property>
<property name="VariableReferenceList">
<value>
<value>
S0
</value>
<value>
Variable:/Spine:camR_ca2_AC
</value>
<value>
-1
</value>
</value>
<value>
<value>
P0
</value>
<value>
Variable:/Spine:camT_ca2_AC
</value>
<value>
1
</value>
</value>
</property>
</process>
<process class="ExpressionFluxProcess" id="reaction_139">
<property name="cA">
<value>
0.00396
</value>
</property>
<property name="cD">
<value>
0.00396
</value>
</property>
<property name="kRT">
<value>
1000000.00698
</value>
</property>
<property name="StepperID">
<value>
DE1
</value>
</property>
<property name="Expression">
<value>
(S0.MolarConc*kRT*(pow((cA*cD),((1.0)/(2.0)))))*self.getSuperSystem().SizeN_A
</value>
</property>
<property name="VariableReferenceList">
<value>
<value>
S0
</value>
<value>
Variable:/Spine:camR_ca2_AD
</value>
<value>
-1
</value>
</value>
<value>
<value>
P0
</value>
<value>
Variable:/Spine:camT_ca2_AD
</value>
<value>
1
</value>
</value>
</property>
</process>
<process class="ExpressionFluxProcess" id="reaction_140">
<property name="cB">
<value>
0.00396
</value>
</property>
<property name="cC">
<value>
0.00396
</value>
</property>
<property name="kRT">
<value>
1000000.00698
</value>
</property>
<property name="StepperID">
<value>
DE1
</value>
</property>
<property name="Expression">
<value>
(S0.MolarConc*kRT*(pow((cB*cC),((1.0)/(2.0)))))*self.getSuperSystem().SizeN_A
</value>
</property>
<property name="VariableReferenceList">
<value>
<value>
S0
</value>
<value>
Variable:/Spine:camR_ca2_BC
</value>
<value>
-1
</value>
</value>
<value>
<value>
P0
</value>
<value>
Variable:/Spine:camT_ca2_BC
</value>
<value>
1
</value>
</value>
</property>
</process>
<process class="ExpressionFluxProcess" id="reaction_141">
<property name="cB">
<value>
0.00396
</value>
</property>
<property name="cD">
<value>
0.00396
</value>
</property>
<property name="kRT">
<value>
1000000.00698
</value>
</property>
<property name="StepperID">
<value>
DE1
</value>
</property>
<property name="Expression">
<value>
(S0.MolarConc*kRT*(pow((cB*cD),((1.0)/(2.0)))))*self.getSuperSystem().SizeN_A
</value>
</property>
<property name="VariableReferenceList">
<value>
<value>
S0
</value>
<value>
Variable:/Spine:camR_ca2_BD
</value>
<value>
-1
</value>
</value>
<value>
<value>
P0
</value>
<value>
Variable:/Spine:camT_ca2_BD
</value>
<value>
1
</value>
</value>
</property>
</process>
<process class="ExpressionFluxProcess" id="reaction_142">
<property name="cC">
<value>
0.00396
</value>
</property>
<property name="cD">
<value>
0.00396
</value>
</property>
<property name="kRT">
<value>
1000000.00698
</value>
</property>
<property name="StepperID">
<value>
DE1
</value>
</property>
<property name="Expression">
<value>
(S0.MolarConc*kRT*(pow((cC*cD),((1.0)/(2.0)))))*self.getSuperSystem().SizeN_A
</value>
</property>
<property name="VariableReferenceList">
<value>
<value>
S0
</value>
<value>
Variable:/Spine:camR_ca2_CD
</value>
<value>
-1
</value>
</value>
<value>
<value>
P0
</value>
<value>
Variable:/Spine:camT_ca2_CD
</value>
<value>
1
</value>
</value>
</property>
</process>
<process class="ExpressionFluxProcess" id="reaction_143">
<property name="kTR">
<value>
48.379294
</value>
</property>
<property name="cA">
<value>
0.00396
</value>
</property>
<property name="cB">
<value>
0.00396
</value>
</property>
<property name="StepperID">
<value>
DE1
</value>
</property>
<property name="Expression">
<value>
((S0.MolarConc*kTR)/(pow((cA*cB),((1.0)/(2.0)))))*self.getSuperSystem().SizeN_A
</value>
</property>
<property name="VariableReferenceList">
<value>
<value>
S0
</value>
<value>
Variable:/Spine:camT_ca2_AB
</value>
<value>
-1
</value>
</value>
<value>
<value>
P0
</value>
<value>
Variable:/Spine:camR_ca2_AB
</value>
<value>
1
</value>
</value>
</property>
</process>
<process class="ExpressionFluxProcess" id="reaction_144">
<property name="kTR">
<value>
48.379294
</value>
</property>
<property name="cA">
<value>
0.00396
</value>
</property>
<property name="cC">
<value>
0.00396
</value>
</property>
<property name="StepperID">
<value>
DE1
</value>
</property>
<property name="Expression">
<value>
((S0.MolarConc*kTR)/(pow((cA*cC),((1.0)/(2.0)))))*self.getSuperSystem().SizeN_A
</value>
</property>
<property name="VariableReferenceList">
<value>
<value>
S0
</value>
<value>
Variable:/Spine:camT_ca2_AC
</value>
<value>
-1
</value>
</value>
<value>
<value>
P0
</value>
<value>
Variable:/Spine:camR_ca2_AC
</value>
<value>
1
</value>
</value>
</property>
</process>
<process class="ExpressionFluxProcess" id="reaction_145">
<property name="kTR">
<value>
48.379294
</value>
</property>
<property name="cA">
<value>
0.00396
</value>
</property>
<property name="cD">
<value>
0.00396
</value>
</property>
<property name="StepperID">
<value>
DE1
</value>
</property>
<property name="Expression">
<value>
((S0.MolarConc*kTR)/(pow((cA*cD),((1.0)/(2.0)))))*self.getSuperSystem().SizeN_A
</value>
</property>
<property name="VariableReferenceList">
<value>
<value>
S0
</value>
<value>
Variable:/Spine:camT_ca2_AD
</value>
<value>
-1
</value>
</value>
<value>
<value>
P0
</value>
<value>
Variable:/Spine:camR_ca2_AD
</value>
<value>
1
</value>
</value>
</property>
</process>
<process class="ExpressionFluxProcess" id="reaction_146">
<property name="kTR">
<value>
48.379294
</value>
</property>
<property name="cB">
<value>
0.00396
</value>
</property>
<property name="cC">
<value>
0.00396
</value>
</property>
<property name="StepperID">
<value>
DE1
</value>
</property>
<property name="Expression">
<value>
((S0.MolarConc*kTR)/(pow((cB*cC),((1.0)/(2.0)))))*self.getSuperSystem().SizeN_A
</value>
</property>
<property name="VariableReferenceList">
<value>
<value>
S0
</value>
<value>
Variable:/Spine:camT_ca2_BC
</value>
<value>
-1
</value>
</value>
<value>
<value>
P0
</value>
<value>
Variable:/Spine:camR_ca2_BC
</value>
<value>
1
</value>
</value>
</property>
</process>
<process class="ExpressionFluxProcess" id="reaction_147">
<property name="kTR">
<value>
48.379294
</value>
</property>
<property name="cB">
<value>
0.00396
</value>
</property>
<property name="cD">
<value>
0.00396
</value>
</property>
<property name="StepperID">
<value>
DE1
</value>
</property>
<property name="Expression">
<value>
((S0.MolarConc*kTR)/(pow((cB*cD),((1.0)/(2.0)))))*self.getSuperSystem().SizeN_A
</value>
</property>
<property name="VariableReferenceList">
<value>
<value>
S0
</value>
<value>
Variable:/Spine:camT_ca2_BD
</value>
<value>
-1
</value>
</value>
<value>
<value>
P0
</value>
<value>
Variable:/Spine:camR_ca2_BD
</value>
<value>
1
</value>
</value>
</property>
</process>
<process class="ExpressionFluxProcess" id="reaction_148">
<property name="kTR">
<value>
48.379294
</value>
</property>
<property name="cC">
<value>
0.00396
</value>
</property>
<property name="cD">
<value>
0.00396
</value>
</property>
<property name="StepperID">
<value>
DE1
</value>
</property>
<property name="Expression">
<value>
((S0.MolarConc*kTR)/(pow((cC*cD),((1.0)/(2.0)))))*self.getSuperSystem().SizeN_A
</value>
</property>
<property name="VariableReferenceList">
<value>
<value>
S0
</value>
<value>
Variable:/Spine:camT_ca2_CD
</value>
<value>
-1
</value>
</value>
<value>
<value>
P0
</value>
<value>
Variable:/Spine:camR_ca2_CD
</value>
<value>
1
</value>
</value>
</property>
</process>
<process class="ExpressionFluxProcess" id="reaction_149">
<property name="cA">
<value>
0.00396
</value>
</property>
<property name="cB">
<value>
0.00396
</value>
</property>
<property name="cC">
<value>
0.00396
</value>
</property>
<property name="kRT">
<value>
1000000.00698
</value>
</property>
<property name="StepperID">
<value>
DE1
</value>
</property>
<property name="Expression">
<value>
(S0.MolarConc*kRT*(pow((cA*cB*cC),((1.0)/(2.0)))))*self.getSuperSystem().SizeN_A
</value>
</property>
<property name="VariableReferenceList">
<value>
<value>
S0
</value>
<value>
Variable:/Spine:camR_ca3_ABC
</value>
<value>
-1
</value>
</value>
<value>
<value>
P0
</value>
<value>
Variable:/Spine:camT_ca3_ABC
</value>
<value>
1
</value>
</value>
</property>
</process>
<process class="ExpressionFluxProcess" id="reaction_150">
<property name="cA">
<value>
0.00396
</value>
</property>
<property name="cB">
<value>
0.00396
</value>
</property>
<property name="cD">
<value>
0.00396
</value>
</property>
<property name="kRT">
<value>
1000000.00698
</value>
</property>
<property name="StepperID">
<value>
DE1
</value>
</property>
<property name="Expression">
<value>
(S0.MolarConc*kRT*(pow((cA*cB*cD),((1.0)/(2.0)))))*self.getSuperSystem().SizeN_A
</value>
</property>
<property name="VariableReferenceList">
<value>
<value>
S0
</value>
<value>
Variable:/Spine:camR_ca3_ABD
</value>
<value>
-1
</value>
</value>
<value>
<value>
P0
</value>
<value>
Variable:/Spine:camT_ca3_ABD
</value>
<value>
1
</value>
</value>
</property>
</process>
<process class="ExpressionFluxProcess" id="reaction_151">
<property name="cA">
<value>
0.00396
</value>
</property>
<property name="cC">
<value>
0.00396
</value>
</property>
<property name="cD">
<value>
0.00396
</value>
</property>
<property name="kRT">
<value>
1000000.00698
</value>
</property>
<property name="StepperID">
<value>
DE1
</value>
</property>
<property name="Expression">
<value>
(S0.MolarConc*kRT*(pow((cA*cC*cD),((1.0)/(2.0)))))*self.getSuperSystem().SizeN_A
</value>
</property>
<property name="VariableReferenceList">
<value>
<value>
S0
</value>
<value>
Variable:/Spine:camR_ca3_ACD
</value>
<value>
-1
</value>
</value>
<value>
<value>
P0
</value>
<value>
Variable:/Spine:camT_ca3_ACD
</value>
<value>
1
</value>
</value>
</property>
</process>
<process class="ExpressionFluxProcess" id="reaction_152">
<property name="cB">
<value>
0.00396
</value>
</property>
<property name="cC">
<value>
0.00396
</value>
</property>
<property name="cD">
<value>
0.00396
</value>
</property>
<property name="kRT">
<value>
1000000.00698
</value>
</property>
<property name="StepperID">
<value>
DE1
</value>
</property>
<property name="Expression">
<value>
(S0.MolarConc*kRT*(pow((cB*cC*cD),((1.0)/(2.0)))))*self.getSuperSystem().SizeN_A
</value>
</property>
<property name="VariableReferenceList">
<value>
<value>
S0
</value>
<value>
Variable:/Spine:camR_ca3_BCD
</value>
<value>
-1
</value>
</value>
<value>
<value>
P0
</value>
<value>
Variable:/Spine:camT_ca3_BCD
</value>
<value>
1
</value>
</value>
</property>
</process>
<process class="ExpressionFluxProcess" id="reaction_153">
<property name="kTR">
<value>
48.379294
</value>
</property>
<property name="cA">
<value>
0.00396
</value>
</property>
<property name="cB">
<value>
0.00396
</value>
</property>
<property name="cC">
<value>
0.00396
</value>
</property>
<property name="StepperID">
<value>
DE1
</value>
</property>
<property name="Expression">
<value>
((S0.MolarConc*kTR)/(pow((cA*cB*cC),((1.0)/(2.0)))))*self.getSuperSystem().SizeN_A
</value>
</property>
<property name="VariableReferenceList">
<value>
<value>
S0
</value>
<value>
Variable:/Spine:camT_ca3_ABC
</value>
<value>
-1
</value>
</value>
<value>
<value>
P0
</value>
<value>
Variable:/Spine:camR_ca3_ABC
</value>
<value>
1
</value>
</value>
</property>
</process>
<process class="ExpressionFluxProcess" id="reaction_154">
<property name="kTR">
<value>
48.379294
</value>
</property>
<property name="cA">
<value>
0.00396
</value>
</property>
<property name="cB">
<value>
0.00396
</value>
</property>
<property name="cD">
<value>
0.00396
</value>
</property>
<property name="StepperID">
<value>
DE1
</value>
</property>
<property name="Expression">
<value>
((S0.MolarConc*kTR)/(pow((cA*cB*cD),((1.0)/(2.0)))))*self.getSuperSystem().SizeN_A
</value>
</property>
<property name="VariableReferenceList">
<value>
<value>
S0
</value>
<value>
Variable:/Spine:camT_ca3_ABD
</value>
<value>
-1
</value>
</value>
<value>
<value>
P0
</value>
<value>
Variable:/Spine:camR_ca3_ABD
</value>
<value>
1
</value>
</value>
</property>
</process>
<process class="ExpressionFluxProcess" id="reaction_155">
<property name="kTR">
<value>
48.379294
</value>
</property>
<property name="cA">
<value>
0.00396
</value>
</property>
<property name="cC">
<value>
0.00396
</value>
</property>
<property name="cD">
<value>
0.00396
</value>
</property>
<property name="StepperID">
<value>
DE1
</value>
</property>
<property name="Expression">
<value>
((S0.MolarConc*kTR)/(pow((cA*cC*cD),((1.0)/(2.0)))))*self.getSuperSystem().SizeN_A
</value>
</property>
<property name="VariableReferenceList">
<value>
<value>
S0
</value>
<value>
Variable:/Spine:camT_ca3_ACD
</value>
<value>
-1
</value>
</value>
<value>
<value>
P0
</value>
<value>
Variable:/Spine:camR_ca3_ACD
</value>
<value>
1
</value>
</value>
</property>
</process>
<process class="ExpressionFluxProcess" id="reaction_156">
<property name="kTR">
<value>
48.379294
</value>
</property>
<property name="cB">
<value>
0.00396
</value>
</property>
<property name="cC">
<value>
0.00396
</value>
</property>
<property name="cD">
<value>
0.00396
</value>
</property>
<property name="StepperID">
<value>
DE1
</value>
</property>
<property name="Expression">
<value>
((S0.MolarConc*kTR)/(pow((cB*cC*cD),((1.0)/(2.0)))))*self.getSuperSystem().SizeN_A
</value>
</property>
<property name="VariableReferenceList">
<value>
<value>
S0
</value>
<value>
Variable:/Spine:camT_ca3_BCD
</value>
<value>
-1
</value>
</value>
<value>
<value>
P0
</value>
<value>
Variable:/Spine:camR_ca3_BCD
</value>
<value>
1
</value>
</value>
</property>
</process>
<process class="ExpressionFluxProcess" id="reaction_157">
<property name="cA">
<value>
0.00396
</value>
</property>
<property name="cB">
<value>
0.00396
</value>
</property>
<property name="cC">
<value>
0.00396
</value>
</property>
<property name="cD">
<value>
0.00396
</value>
</property>
<property name="kRT">
<value>
1000000.00698
</value>
</property>
<property name="StepperID">
<value>
DE1
</value>
</property>
<property name="Expression">
<value>
(S0.MolarConc*kRT*(pow((cA*cB*cC*cD),((1.0)/(2.0)))))*self.getSuperSystem().SizeN_A
</value>
</property>
<property name="VariableReferenceList">
<value>
<value>
S0
</value>
<value>
Variable:/Spine:camR_ca4_ABCD
</value>
<value>
-1
</value>
</value>
<value>
<value>
P0
</value>
<value>
Variable:/Spine:camT_ca4_ABCD
</value>
<value>
1
</value>
</value>
</property>
</process>
<process class="ExpressionFluxProcess" id="reaction_158">
<property name="kTR">
<value>
48.379294
</value>
</property>
<property name="cA">
<value>
0.00396
</value>
</property>
<property name="cB">
<value>
0.00396
</value>
</property>
<property name="cC">
<value>
0.00396
</value>
</property>
<property name="cD">
<value>
0.00396
</value>
</property>
<property name="StepperID">
<value>
DE1
</value>
</property>
<property name="Expression">
<value>
((S0.MolarConc*kTR)/(pow((cA*cB*cC*cD),((1.0)/(2.0)))))*self.getSuperSystem().SizeN_A
</value>
</property>
<property name="VariableReferenceList">
<value>
<value>
S0
</value>
<value>
Variable:/Spine:camT_ca4_ABCD
</value>
<value>
-1
</value>
</value>
<value>
<value>
P0
</value>
<value>
Variable:/Spine:camR_ca4_ABCD
</value>
<value>
1
</value>
</value>
</property>
</process>
<process class="MassActionFluxProcess" id="reaction_159">
<property name="k">
<value>
3200000.0
</value>
</property>
<property name="StepperID">
<value>
DE1
</value>
</property>
<property name="VariableReferenceList">
<value>
<value>
S0
</value>
<value>
Variable:/Spine:camR
</value>
<value>
-1
</value>
</value>
<value>
<value>
S1
</value>
<value>
Variable:/Spine:CaMKII
</value>
<value>
-1
</value>
</value>
<value>
<value>
P0
</value>
<value>
Variable:/Spine:camR_CaMKII
</value>
<value>
1
</value>
</value>
</property>
</process>
<process class="MassActionFluxProcess" id="reaction_160">
<property name="k">
<value>
3200000.0
</value>
</property>
<property name="StepperID">
<value>
DE1
</value>
</property>
<property name="VariableReferenceList">
<value>
<value>
S0
</value>
<value>
Variable:/Spine:camR_ca1_A
</value>
<value>
-1
</value>
</value>
<value>
<value>
S1
</value>
<value>
Variable:/Spine:CaMKII
</value>
<value>
-1
</value>
</value>
<value>
<value>
P0
</value>
<value>
Variable:/Spine:camR_ca1_A_CaMKII
</value>
<value>
1
</value>
</value>
</property>
</process>
<process class="MassActionFluxProcess" id="reaction_161">
<property name="k">
<value>
3200000.0
</value>
</property>
<property name="StepperID">
<value>
DE1
</value>
</property>
<property name="VariableReferenceList">
<value>
<value>
S0
</value>
<value>
Variable:/Spine:camR_ca1_B
</value>
<value>
-1
</value>
</value>
<value>
<value>
S1
</value>
<value>
Variable:/Spine:CaMKII
</value>
<value>
-1
</value>
</value>
<value>
<value>
P0
</value>
<value>
Variable:/Spine:camR_ca1_B_CaMKII
</value>
<value>
1
</value>
</value>
</property>
</process>
<process class="MassActionFluxProcess" id="reaction_162">
<property name="k">
<value>
3200000.0
</value>
</property>
<property name="StepperID">
<value>
DE1
</value>
</property>
<property name="VariableReferenceList">
<value>
<value>
S0
</value>
<value>
Variable:/Spine:camR_ca1_C
</value>
<value>
-1
</value>
</value>
<value>
<value>
S1
</value>
<value>
Variable:/Spine:CaMKII
</value>
<value>
-1
</value>
</value>
<value>
<value>
P0
</value>
<value>
Variable:/Spine:camR_ca1_C_CaMKII
</value>
<value>
1
</value>
</value>
</property>
</process>
<process class="MassActionFluxProcess" id="reaction_163">
<property name="k">
<value>
3200000.0
</value>
</property>
<property name="StepperID">
<value>
DE1
</value>
</property>
<property name="VariableReferenceList">
<value>
<value>
S0
</value>
<value>
Variable:/Spine:camR_ca1_D
</value>
<value>
-1
</value>
</value>
<value>
<value>
S1
</value>
<value>
Variable:/Spine:CaMKII
</value>
<value>
-1
</value>
</value>
<value>
<value>
P0
</value>
<value>
Variable:/Spine:camR_ca1_D_CaMKII
</value>
<value>
1
</value>
</value>
</property>
</process>
<process class="MassActionFluxProcess" id="reaction_164">
<property name="k">
<value>
3200000.0
</value>
</property>
<property name="StepperID">
<value>
DE1
</value>
</property>
<property name="VariableReferenceList">
<value>
<value>
S0
</value>
<value>
Variable:/Spine:camR_ca2_AB
</value>
<value>
-1
</value>
</value>
<value>
<value>
S1
</value>
<value>
Variable:/Spine:CaMKII
</value>
<value>
-1
</value>
</value>
<value>
<value>
P0
</value>
<value>
Variable:/Spine:camR_ca2_AB_CaMKII
</value>
<value>
1
</value>
</value>
</property>
</process>
<process class="MassActionFluxProcess" id="reaction_165">
<property name="k">
<value>
3200000.0
</value>
</property>
<property name="StepperID">
<value>
DE1
</value>
</property>
<property name="VariableReferenceList">
<value>
<value>
S0
</value>
<value>
Variable:/Spine:camR_ca2_AC
</value>
<value>
-1
</value>
</value>
<value>
<value>
S1
</value>
<value>
Variable:/Spine:CaMKII
</value>
<value>
-1
</value>
</value>
<value>
<value>
P0
</value>
<value>
Variable:/Spine:camR_ca2_AC_CaMKII
</value>
<value>
1
</value>
</value>
</property>
</process>
<process class="MassActionFluxProcess" id="reaction_166">
<property name="k">
<value>
3200000.0
</value>
</property>
<property name="StepperID">
<value>
DE1
</value>
</property>
<property name="VariableReferenceList">
<value>
<value>
S0
</value>
<value>
Variable:/Spine:camR_ca2_AD
</value>
<value>
-1
</value>
</value>
<value>
<value>
S1
</value>
<value>
Variable:/Spine:CaMKII
</value>
<value>
-1
</value>
</value>
<value>
<value>
P0
</value>
<value>
Variable:/Spine:camR_ca2_AD_CaMKII
</value>
<value>
1
</value>
</value>
</property>
</process>
<process class="MassActionFluxProcess" id="reaction_167">
<property name="k">
<value>
3200000.0
</value>
</property>
<property name="StepperID">
<value>
DE1
</value>
</property>
<property name="VariableReferenceList">
<value>
<value>
S0
</value>
<value>
Variable:/Spine:camR_ca2_BC
</value>
<value>
-1
</value>
</value>
<value>
<value>
S1
</value>
<value>
Variable:/Spine:CaMKII
</value>
<value>
-1
</value>
</value>
<value>
<value>
P0
</value>
<value>
Variable:/Spine:camR_ca2_BC_CaMKII
</value>
<value>
1
</value>
</value>
</property>
</process>
<process class="MassActionFluxProcess" id="reaction_168">
<property name="k">
<value>
3200000.0
</value>
</property>
<property name="StepperID">
<value>
DE1
</value>
</property>
<property name="VariableReferenceList">
<value>
<value>
S0
</value>
<value>
Variable:/Spine:camR_ca2_BD
</value>
<value>
-1
</value>
</value>
<value>
<value>
S1
</value>
<value>
Variable:/Spine:CaMKII
</value>
<value>
-1
</value>
</value>
<value>
<value>
P0
</value>
<value>
Variable:/Spine:camR_ca2_BD_CaMKII
</value>
<value>
1
</value>
</value>
</property>
</process>
<process class="MassActionFluxProcess" id="reaction_169">
<property name="k">
<value>
3200000.0
</value>
</property>
<property name="StepperID">
<value>
DE1
</value>
</property>
<property name="VariableReferenceList">
<value>
<value>
S0
</value>
<value>
Variable:/Spine:camR_ca2_CD
</value>
<value>
-1
</value>
</value>
<value>
<value>
S1
</value>
<value>
Variable:/Spine:CaMKII
</value>
<value>
-1
</value>
</value>
<value>
<value>
P0
</value>
<value>
Variable:/Spine:camR_ca2_CD_CaMKII
</value>
<value>
1
</value>
</value>
</property>
</process>
<process class="MassActionFluxProcess" id="reaction_170">
<property name="k">
<value>
3200000.0
</value>
</property>
<property name="StepperID">
<value>
DE1
</value>
</property>
<property name="VariableReferenceList">
<value>
<value>
S0
</value>
<value>
Variable:/Spine:camR_ca3_ABC
</value>
<value>
-1
</value>
</value>
<value>
<value>
S1
</value>
<value>
Variable:/Spine:CaMKII
</value>
<value>
-1
</value>
</value>
<value>
<value>
P0
</value>
<value>
Variable:/Spine:camR_ca3_ABC_CaMKII
</value>
<value>
1
</value>
</value>
</property>
</process>
<process class="MassActionFluxProcess" id="reaction_171">
<property name="k">
<value>
3200000.0
</value>
</property>
<property name="StepperID">
<value>
DE1
</value>
</property>
<property name="VariableReferenceList">
<value>
<value>
S0
</value>
<value>
Variable:/Spine:camR_ca3_ABD
</value>
<value>
-1
</value>
</value>
<value>
<value>
S1
</value>
<value>
Variable:/Spine:CaMKII
</value>
<value>
-1
</value>
</value>
<value>
<value>
P0
</value>
<value>
Variable:/Spine:camR_ca3_ABD_CaMKII
</value>
<value>
1
</value>
</value>
</property>
</process>
<process class="MassActionFluxProcess" id="reaction_172">
<property name="k">
<value>
3200000.0
</value>
</property>
<property name="StepperID">
<value>
DE1
</value>
</property>
<property name="VariableReferenceList">
<value>
<value>
S0
</value>
<value>
Variable:/Spine:camR_ca3_ACD
</value>
<value>
-1
</value>
</value>
<value>
<value>
S1
</value>
<value>
Variable:/Spine:CaMKII
</value>
<value>
-1
</value>
</value>
<value>
<value>
P0
</value>
<value>
Variable:/Spine:camR_ca3_ACD_CaMKII
</value>
<value>
1
</value>
</value>
</property>
</process>
<process class="MassActionFluxProcess" id="reaction_173">
<property name="k">
<value>
3200000.0
</value>
</property>
<property name="StepperID">
<value>
DE1
</value>
</property>
<property name="VariableReferenceList">
<value>
<value>
S0
</value>
<value>
Variable:/Spine:camR_ca3_BCD
</value>
<value>
-1
</value>
</value>
<value>
<value>
S1
</value>
<value>
Variable:/Spine:CaMKII
</value>
<value>
-1
</value>
</value>
<value>
<value>
P0
</value>
<value>
Variable:/Spine:camR_ca3_BCD_CaMKII
</value>
<value>
1
</value>
</value>
</property>
</process>
<process class="MassActionFluxProcess" id="reaction_174">
<property name="k">
<value>
3200000.0
</value>
</property>
<property name="StepperID">
<value>
DE1
</value>
</property>
<property name="VariableReferenceList">
<value>
<value>
S0
</value>
<value>
Variable:/Spine:camR_ca4_ABCD
</value>
<value>
-1
</value>
</value>
<value>
<value>
S1
</value>
<value>
Variable:/Spine:CaMKII
</value>
<value>
-1
</value>
</value>
<value>
<value>
P0
</value>
<value>
Variable:/Spine:camR_ca4_ABCD_CaMKII
</value>
<value>
1
</value>
</value>
</property>
</process>
<process class="MassActionFluxProcess" id="reaction_175">
<property name="k">
<value>
0.343
</value>
</property>
<property name="StepperID">
<value>
DE1
</value>
</property>
<property name="VariableReferenceList">
<value>
<value>
S0
</value>
<value>
Variable:/Spine:camR_CaMKII
</value>
<value>
-1
</value>
</value>
<value>
<value>
P0
</value>
<value>
Variable:/Spine:camR
</value>
<value>
1
</value>
</value>
<value>
<value>
P1
</value>
<value>
Variable:/Spine:CaMKII
</value>
<value>
1
</value>
</value>
</property>
</process>
<process class="MassActionFluxProcess" id="reaction_176">
<property name="k">
<value>
0.343
</value>
</property>
<property name="StepperID">
<value>
DE1
</value>
</property>
<property name="VariableReferenceList">
<value>
<value>
S0
</value>
<value>
Variable:/Spine:camR_ca1_A_CaMKII
</value>
<value>
-1
</value>
</value>
<value>
<value>
P0
</value>
<value>
Variable:/Spine:camR_ca1_A
</value>
<value>
1
</value>
</value>
<value>
<value>
P1
</value>
<value>
Variable:/Spine:CaMKII
</value>
<value>
1
</value>
</value>
</property>
</process>
<process class="MassActionFluxProcess" id="reaction_177">
<property name="k">
<value>
0.343
</value>
</property>
<property name="StepperID">
<value>
DE1
</value>
</property>
<property name="VariableReferenceList">
<value>
<value>
S0
</value>
<value>
Variable:/Spine:camR_ca1_B_CaMKII
</value>
<value>
-1
</value>
</value>
<value>
<value>
P0
</value>
<value>
Variable:/Spine:camR_ca1_B
</value>
<value>
1
</value>
</value>
<value>
<value>
P1
</value>
<value>
Variable:/Spine:CaMKII
</value>
<value>
1
</value>
</value>
</property>
</process>
<process class="MassActionFluxProcess" id="reaction_178">
<property name="k">
<value>
0.343
</value>
</property>
<property name="StepperID">
<value>
DE1
</value>
</property>
<property name="VariableReferenceList">
<value>
<value>
S0
</value>
<value>
Variable:/Spine:camR_ca1_C_CaMKII
</value>
<value>
-1
</value>
</value>
<value>
<value>
P0
</value>
<value>
Variable:/Spine:camR_ca1_C
</value>
<value>
1
</value>
</value>
<value>
<value>
P1
</value>
<value>
Variable:/Spine:CaMKII
</value>
<value>
1
</value>
</value>
</property>
</process>
<process class="MassActionFluxProcess" id="reaction_179">
<property name="k">
<value>
0.343
</value>
</property>
<property name="StepperID">
<value>
DE1
</value>
</property>
<property name="VariableReferenceList">
<value>
<value>
S0
</value>
<value>
Variable:/Spine:camR_ca1_D_CaMKII
</value>
<value>
-1
</value>
</value>
<value>
<value>
P0
</value>
<value>
Variable:/Spine:camR_ca1_D
</value>
<value>
1
</value>
</value>
<value>
<value>
P1
</value>
<value>
Variable:/Spine:CaMKII
</value>
<value>
1
</value>
</value>
</property>
</process>
<process class="MassActionFluxProcess" id="reaction_180">
<property name="k">
<value>
0.343
</value>
</property>
<property name="StepperID">
<value>
DE1
</value>
</property>
<property name="VariableReferenceList">
<value>
<value>
S0
</value>
<value>
Variable:/Spine:camR_ca2_AB_CaMKII
</value>
<value>
-1
</value>
</value>
<value>
<value>
P0
</value>
<value>
Variable:/Spine:camR_ca2_AB
</value>
<value>
1
</value>
</value>
<value>
<value>
P1
</value>
<value>
Variable:/Spine:CaMKII
</value>
<value>
1
</value>
</value>
</property>
</process>
<process class="MassActionFluxProcess" id="reaction_181">
<property name="k">
<value>
0.343
</value>
</property>
<property name="StepperID">
<value>
DE1
</value>
</property>
<property name="VariableReferenceList">
<value>
<value>
S0
</value>
<value>
Variable:/Spine:camR_ca2_AC_CaMKII
</value>
<value>
-1
</value>
</value>
<value>
<value>
P0
</value>
<value>
Variable:/Spine:camR_ca2_AC
</value>
<value>
1
</value>
</value>
<value>
<value>
P1
</value>
<value>
Variable:/Spine:CaMKII
</value>
<value>
1
</value>
</value>
</property>
</process>
<process class="MassActionFluxProcess" id="reaction_182">
<property name="k">
<value>
0.343
</value>
</property>
<property name="StepperID">
<value>
DE1
</value>
</property>
<property name="VariableReferenceList">
<value>
<value>
S0
</value>
<value>
Variable:/Spine:camR_ca2_AD_CaMKII
</value>
<value>
-1
</value>
</value>
<value>
<value>
P0
</value>
<value>
Variable:/Spine:camR_ca2_AD
</value>
<value>
1
</value>
</value>
<value>
<value>
P1
</value>
<value>
Variable:/Spine:CaMKII
</value>
<value>
1
</value>
</value>
</property>
</process>
<process class="MassActionFluxProcess" id="reaction_183">
<property name="k">
<value>
0.343
</value>
</property>
<property name="StepperID">
<value>
DE1
</value>
</property>
<property name="VariableReferenceList">
<value>
<value>
S0
</value>
<value>
Variable:/Spine:camR_ca2_BC_CaMKII
</value>
<value>
-1
</value>
</value>
<value>
<value>
P0
</value>
<value>
Variable:/Spine:camR_ca2_BC
</value>
<value>
1
</value>
</value>
<value>
<value>
P1
</value>
<value>
Variable:/Spine:CaMKII
</value>
<value>
1
</value>
</value>
</property>
</process>
<process class="MassActionFluxProcess" id="reaction_184">
<property name="k">
<value>
0.343
</value>
</property>
<property name="StepperID">
<value>
DE1
</value>
</property>
<property name="VariableReferenceList">
<value>
<value>
S0
</value>
<value>
Variable:/Spine:camR_ca2_BD_CaMKII
</value>
<value>
-1
</value>
</value>
<value>
<value>
P0
</value>
<value>
Variable:/Spine:camR_ca2_BD
</value>
<value>
1
</value>
</value>
<value>
<value>
P1
</value>
<value>
Variable:/Spine:CaMKII
</value>
<value>
1
</value>
</value>
</property>
</process>
<process class="MassActionFluxProcess" id="reaction_185">
<property name="k">
<value>
0.343
</value>
</property>
<property name="StepperID">
<value>
DE1
</value>
</property>
<property name="VariableReferenceList">
<value>
<value>
S0
</value>
<value>
Variable:/Spine:camR_ca2_CD_CaMKII
</value>
<value>
-1
</value>
</value>
<value>
<value>
P0
</value>
<value>
Variable:/Spine:camR_ca2_CD
</value>
<value>
1
</value>
</value>
<value>
<value>
P1
</value>
<value>
Variable:/Spine:CaMKII
</value>
<value>
1
</value>
</value>
</property>
</process>
<process class="MassActionFluxProcess" id="reaction_186">
<property name="k">
<value>
0.343
</value>
</property>
<property name="StepperID">
<value>
DE1
</value>
</property>
<property name="VariableReferenceList">
<value>
<value>
S0
</value>
<value>
Variable:/Spine:camR_ca3_ABC_CaMKII
</value>
<value>
-1
</value>
</value>
<value>
<value>
P0
</value>
<value>
Variable:/Spine:camR_ca3_ABC
</value>
<value>
1
</value>
</value>
<value>
<value>
P1
</value>
<value>
Variable:/Spine:CaMKII
</value>
<value>
1
</value>
</value>
</property>
</process>
<process class="MassActionFluxProcess" id="reaction_187">
<property name="k">
<value>
0.343
</value>
</property>
<property name="StepperID">
<value>
DE1
</value>
</property>
<property name="VariableReferenceList">
<value>
<value>
S0
</value>
<value>
Variable:/Spine:camR_ca3_ABD_CaMKII
</value>
<value>
-1
</value>
</value>
<value>
<value>
P0
</value>
<value>
Variable:/Spine:camR_ca3_ABD
</value>
<value>
1
</value>
</value>
<value>
<value>
P1
</value>
<value>
Variable:/Spine:CaMKII
</value>
<value>
1
</value>
</value>
</property>
</process>
<process class="MassActionFluxProcess" id="reaction_188">
<property name="k">
<value>
0.343
</value>
</property>
<property name="StepperID">
<value>
DE1
</value>
</property>
<property name="VariableReferenceList">
<value>
<value>
S0
</value>
<value>
Variable:/Spine:camR_ca3_ACD_CaMKII
</value>
<value>
-1
</value>
</value>
<value>
<value>
P0
</value>
<value>
Variable:/Spine:camR_ca3_ACD
</value>
<value>
1
</value>
</value>
<value>
<value>
P1
</value>
<value>
Variable:/Spine:CaMKII
</value>
<value>
1
</value>
</value>
</property>
</process>
<process class="MassActionFluxProcess" id="reaction_189">
<property name="k">
<value>
0.343
</value>
</property>
<property name="StepperID">
<value>
DE1
</value>
</property>
<property name="VariableReferenceList">
<value>
<value>
S0
</value>
<value>
Variable:/Spine:camR_ca3_BCD_CaMKII
</value>
<value>
-1
</value>
</value>
<value>
<value>
P0
</value>
<value>
Variable:/Spine:camR_ca3_BCD
</value>
<value>
1
</value>
</value>
<value>
<value>
P1
</value>
<value>
Variable:/Spine:CaMKII
</value>
<value>
1
</value>
</value>
</property>
</process>
<process class="MassActionFluxProcess" id="reaction_190">
<property name="k">
<value>
0.343
</value>
</property>
<property name="StepperID">
<value>
DE1
</value>
</property>
<property name="VariableReferenceList">
<value>
<value>
S0
</value>
<value>
Variable:/Spine:camR_ca4_ABCD_CaMKII
</value>
<value>
-1
</value>
</value>
<value>
<value>
P0
</value>
<value>
Variable:/Spine:camR_ca4_ABCD
</value>
<value>
1
</value>
</value>
<value>
<value>
P1
</value>
<value>
Variable:/Spine:CaMKII
</value>
<value>
1
</value>
</value>
</property>
</process>
<process class="MassActionFluxProcess" id="r784">
<property name="k">
<value>
20000000.0
</value>
</property>
<property name="StepperID">
<value>
DE1
</value>
</property>
<property name="VariableReferenceList">
<value>
<value>
S0
</value>
<value>
Variable:/Spine:PP2Bi
</value>
<value>
-1
</value>
</value>
<value>
<value>
S1
</value>
<value>
Variable:/Spine:ca
</value>
<value>
-1
</value>
</value>
<value>
<value>
P0
</value>
<value>
Variable:/Spine:PP2Bi_ca
</value>
<value>
1
</value>
</value>
</property>
</process>
<process class="MassActionFluxProcess" id="r785">
<property name="k">
<value>
0.0092
</value>
</property>
<property name="StepperID">
<value>
DE1
</value>
</property>
<property name="VariableReferenceList">
<value>
<value>
S0
</value>
<value>
Variable:/Spine:PP2Bi_ca
</value>
<value>
-1
</value>
</value>
<value>
<value>
P0
</value>
<value>
Variable:/Spine:PP2Bi
</value>
<value>
1
</value>
</value>
<value>
<value>
P1
</value>
<value>
Variable:/Spine:ca
</value>
<value>
1
</value>
</value>
</property>
</process>
<process class="MassActionFluxProcess" id="r786">
<property name="k">
<value>
20000000.0
</value>
</property>
<property name="StepperID">
<value>
DE1
</value>
</property>
<property name="VariableReferenceList">
<value>
<value>
S0
</value>
<value>
Variable:/Spine:PP2Bi_ca
</value>
<value>
-1
</value>
</value>
<value>
<value>
S1
</value>
<value>
Variable:/Spine:ca
</value>
<value>
-1
</value>
</value>
<value>
<value>
P0
</value>
<value>
Variable:/Spine:PP2Bi_ca2
</value>
<value>
1
</value>
</value>
</property>
</process>
<process class="MassActionFluxProcess" id="r787">
<property name="k">
<value>
0.0312
</value>
</property>
<property name="StepperID">
<value>
DE1
</value>
</property>
<property name="VariableReferenceList">
<value>
<value>
S0
</value>
<value>
Variable:/Spine:PP2Bi_ca2
</value>
<value>
-1
</value>
</value>
<value>
<value>
P0
</value>
<value>
Variable:/Spine:PP2Bi_ca
</value>
<value>
1
</value>
</value>
<value>
<value>
P1
</value>
<value>
Variable:/Spine:ca
</value>
<value>
1
</value>
</value>
</property>
</process>
<process class="MassActionFluxProcess" id="r788">
<property name="k">
<value>
20000000.0
</value>
</property>
<property name="StepperID">
<value>
DE1
</value>
</property>
<property name="VariableReferenceList">
<value>
<value>
S0
</value>
<value>
Variable:/Spine:PP2Bi_ca2
</value>
<value>
-1
</value>
</value>
<value>
<value>
S1
</value>
<value>
Variable:/Spine:ca
</value>
<value>
-1
</value>
</value>
<value>
<value>
P0
</value>
<value>
Variable:/Spine:PP2Bi_ca3
</value>
<value>
1
</value>
</value>
</property>
</process>
<process class="MassActionFluxProcess" id="r789">
<property name="k">
<value>
0.352
</value>
</property>
<property name="StepperID">
<value>
DE1
</value>
</property>
<property name="VariableReferenceList">
<value>
<value>
S0
</value>
<value>
Variable:/Spine:PP2Bi_ca3
</value>
<value>
-1
</value>
</value>
<value>
<value>
P0
</value>
<value>
Variable:/Spine:PP2Bi_ca2
</value>
<value>
1
</value>
</value>
<value>
<value>
P1
</value>
<value>
Variable:/Spine:ca
</value>
<value>
1
</value>
</value>
</property>
</process>
<process class="MassActionFluxProcess" id="r790">
<property name="k">
<value>
20000000.0
</value>
</property>
<property name="StepperID">
<value>
DE1
</value>
</property>
<property name="VariableReferenceList">
<value>
<value>
S0
</value>
<value>
Variable:/Spine:PP2Bi_ca3
</value>
<value>
-1
</value>
</value>
<value>
<value>
S1
</value>
<value>
Variable:/Spine:ca
</value>
<value>
-1
</value>
</value>
<value>
<value>
P0
</value>
<value>
Variable:/Spine:PP2B
</value>
<value>
1
</value>
</value>
</property>
</process>
<process class="MassActionFluxProcess" id="r791">
<property name="k">
<value>
0.9
</value>
</property>
<property name="StepperID">
<value>
DE1
</value>
</property>
<property name="VariableReferenceList">
<value>
<value>
S0
</value>
<value>
Variable:/Spine:PP2B
</value>
<value>
-1
</value>
</value>
<value>
<value>
P0
</value>
<value>
Variable:/Spine:PP2Bi_ca3
</value>
<value>
1
</value>
</value>
<value>
<value>
P1
</value>
<value>
Variable:/Spine:ca
</value>
<value>
1
</value>
</value>
</property>
</process>
<process class="MassActionFluxProcess" id="reaction_191">
<property name="k">
<value>
46000000.0
</value>
</property>
<property name="StepperID">
<value>
DE1
</value>
</property>
<property name="VariableReferenceList">
<value>
<value>
S0
</value>
<value>
Variable:/Spine:camR
</value>
<value>
-1
</value>
</value>
<value>
<value>
S1
</value>
<value>
Variable:/Spine:PP2B
</value>
<value>
-1
</value>
</value>
<value>
<value>
P0
</value>
<value>
Variable:/Spine:camR_PP2B
</value>
<value>
1
</value>
</value>
</property>
</process>
<process class="MassActionFluxProcess" id="reaction_192">
<property name="k">
<value>
46000000.0
</value>
</property>
<property name="StepperID">
<value>
DE1
</value>
</property>
<property name="VariableReferenceList">
<value>
<value>
S0
</value>
<value>
Variable:/Spine:camR_ca1_A
</value>
<value>
-1
</value>
</value>
<value>
<value>
S1
</value>
<value>
Variable:/Spine:PP2B
</value>
<value>
-1
</value>
</value>
<value>
<value>
P0
</value>
<value>
Variable:/Spine:camR_ca1_A_PP2B
</value>
<value>
1
</value>
</value>
</property>
</process>
<process class="MassActionFluxProcess" id="reaction_193">
<property name="k">
<value>
46000000.0
</value>
</property>
<property name="StepperID">
<value>
DE1
</value>
</property>
<property name="VariableReferenceList">
<value>
<value>
S0
</value>
<value>
Variable:/Spine:camR_ca1_B
</value>
<value>
-1
</value>
</value>
<value>
<value>
S1
</value>
<value>
Variable:/Spine:PP2B
</value>
<value>
-1
</value>
</value>
<value>
<value>
P0
</value>
<value>
Variable:/Spine:camR_ca1_B_PP2B
</value>
<value>
1
</value>
</value>
</property>
</process>
<process class="MassActionFluxProcess" id="reaction_194">
<property name="k">
<value>
46000000.0
</value>
</property>
<property name="StepperID">
<value>
DE1
</value>
</property>
<property name="VariableReferenceList">
<value>
<value>
S0
</value>
<value>
Variable:/Spine:camR_ca1_C
</value>
<value>
-1
</value>
</value>
<value>
<value>
S1
</value>
<value>
Variable:/Spine:PP2B
</value>
<value>
-1
</value>
</value>
<value>
<value>
P0
</value>
<value>
Variable:/Spine:camR_ca1_C_PP2B
</value>
<value>
1
</value>
</value>
</property>
</process>
<process class="MassActionFluxProcess" id="reaction_195">
<property name="k">
<value>
46000000.0
</value>
</property>
<property name="StepperID">
<value>
DE1
</value>
</property>
<property name="VariableReferenceList">
<value>
<value>
S0
</value>
<value>
Variable:/Spine:camR_ca1_D
</value>
<value>
-1
</value>
</value>
<value>
<value>
S1
</value>
<value>
Variable:/Spine:PP2B
</value>
<value>
-1
</value>
</value>
<value>
<value>
P0
</value>
<value>
Variable:/Spine:camR_ca1_D_PP2B
</value>
<value>
1
</value>
</value>
</property>
</process>
<process class="MassActionFluxProcess" id="reaction_196">
<property name="k">
<value>
46000000.0
</value>
</property>
<property name="StepperID">
<value>
DE1
</value>
</property>
<property name="VariableReferenceList">
<value>
<value>
S0
</value>
<value>
Variable:/Spine:camR_ca2_AB
</value>
<value>
-1
</value>
</value>
<value>
<value>
S1
</value>
<value>
Variable:/Spine:PP2B
</value>
<value>
-1
</value>
</value>
<value>
<value>
P0
</value>
<value>
Variable:/Spine:camR_ca2_AB_PP2B
</value>
<value>
1
</value>
</value>
</property>
</process>
<process class="MassActionFluxProcess" id="reaction_198">
<property name="k">
<value>
46000000.0
</value>
</property>
<property name="StepperID">
<value>
DE1
</value>
</property>
<property name="VariableReferenceList">
<value>
<value>
S0
</value>
<value>
Variable:/Spine:camR_ca2_AD
</value>
<value>
-1
</value>
</value>
<value>
<value>
S1
</value>
<value>
Variable:/Spine:PP2B
</value>
<value>
-1
</value>
</value>
<value>
<value>
P0
</value>
<value>
Variable:/Spine:camR_ca2_AD_PP2B
</value>
<value>
1
</value>
</value>
</property>
</process>
<process class="MassActionFluxProcess" id="reaction_199">
<property name="k">
<value>
46000000.0
</value>
</property>
<property name="StepperID">
<value>
DE1
</value>
</property>
<property name="VariableReferenceList">
<value>
<value>
S0
</value>
<value>
Variable:/Spine:camR_ca2_BC
</value>
<value>
-1
</value>
</value>
<value>
<value>
S1
</value>
<value>
Variable:/Spine:PP2B
</value>
<value>
-1
</value>
</value>
<value>
<value>
P0
</value>
<value>
Variable:/Spine:camR_ca2_BC_PP2B
</value>
<value>
1
</value>
</value>
</property>
</process>
<process class="MassActionFluxProcess" id="reaction_200">
<property name="k">
<value>
46000000.0
</value>
</property>
<property name="StepperID">
<value>
DE1
</value>
</property>
<property name="VariableReferenceList">
<value>
<value>
S0
</value>
<value>
Variable:/Spine:camR_ca2_BD
</value>
<value>
-1
</value>
</value>
<value>
<value>
S1
</value>
<value>
Variable:/Spine:PP2B
</value>
<value>
-1
</value>
</value>
<value>
<value>
P0
</value>
<value>
Variable:/Spine:camR_ca2_BD_PP2B
</value>
<value>
1
</value>
</value>
</property>
</process>
<process class="MassActionFluxProcess" id="reaction_201">
<property name="k">
<value>
46000000.0
</value>
</property>
<property name="StepperID">
<value>
DE1
</value>
</property>
<property name="VariableReferenceList">
<value>
<value>
S0
</value>
<value>
Variable:/Spine:camR_ca2_CD
</value>
<value>
-1
</value>
</value>
<value>
<value>
S1
</value>
<value>
Variable:/Spine:PP2B
</value>
<value>
-1
</value>
</value>
<value>
<value>
P0
</value>
<value>
Variable:/Spine:camR_ca2_CD_PP2B
</value>
<value>
1
</value>
</value>
</property>
</process>
<process class="MassActionFluxProcess" id="reaction_202">
<property name="k">
<value>
46000000.0
</value>
</property>
<property name="StepperID">
<value>
DE1
</value>
</property>
<property name="VariableReferenceList">
<value>
<value>
S0
</value>
<value>
Variable:/Spine:camR_ca3_ABC
</value>
<value>
-1
</value>
</value>
<value>
<value>
S1
</value>
<value>
Variable:/Spine:PP2B
</value>
<value>
-1
</value>
</value>
<value>
<value>
P0
</value>
<value>
Variable:/Spine:camR_ca3_ABC_PP2B
</value>
<value>
1
</value>
</value>
</property>
</process>
<process class="MassActionFluxProcess" id="reaction_203">
<property name="k">
<value>
46000000.0
</value>
</property>
<property name="StepperID">
<value>
DE1
</value>
</property>
<property name="VariableReferenceList">
<value>
<value>
S0
</value>
<value>
Variable:/Spine:camR_ca3_ABD
</value>
<value>
-1
</value>
</value>
<value>
<value>
S1
</value>
<value>
Variable:/Spine:PP2B
</value>
<value>
-1
</value>
</value>
<value>
<value>
P0
</value>
<value>
Variable:/Spine:camR_ca3_ABD_PP2B
</value>
<value>
1
</value>
</value>
</property>
</process>
<process class="MassActionFluxProcess" id="reaction_204">
<property name="k">
<value>
46000000.0
</value>
</property>
<property name="StepperID">
<value>
DE1
</value>
</property>
<property name="VariableReferenceList">
<value>
<value>
S0
</value>
<value>
Variable:/Spine:camR_ca3_ACD
</value>
<value>
-1
</value>
</value>
<value>
<value>
S1
</value>
<value>
Variable:/Spine:PP2B
</value>
<value>
-1
</value>
</value>
<value>
<value>
P0
</value>
<value>
Variable:/Spine:camR_ca3_ACD_PP2B
</value>
<value>
1
</value>
</value>
</property>
</process>
<process class="MassActionFluxProcess" id="reaction_205">
<property name="k">
<value>
46000000.0
</value>
</property>
<property name="StepperID">
<value>
DE1
</value>
</property>
<property name="VariableReferenceList">
<value>
<value>
S0
</value>
<value>
Variable:/Spine:camR_ca3_BCD
</value>
<value>
-1
</value>
</value>
<value>
<value>
S1
</value>
<value>
Variable:/Spine:PP2B
</value>
<value>
-1
</value>
</value>
<value>
<value>
P0
</value>
<value>
Variable:/Spine:camR_ca3_BCD_PP2B
</value>
<value>
1
</value>
</value>
</property>
</process>
<process class="MassActionFluxProcess" id="reaction_206">
<property name="k">
<value>
46000000.0
</value>
</property>
<property name="StepperID">
<value>
DE1
</value>
</property>
<property name="VariableReferenceList">
<value>
<value>
S0
</value>
<value>
Variable:/Spine:camR_ca4_ABCD
</value>
<value>
-1
</value>
</value>
<value>
<value>
S1
</value>
<value>
Variable:/Spine:PP2B
</value>
<value>
-1
</value>
</value>
<value>
<value>
P0
</value>
<value>
Variable:/Spine:camR_ca4_ABCD_PP2B
</value>
<value>
1
</value>
</value>
</property>
</process>
<process class="MassActionFluxProcess" id="reaction_207">
<property name="k">
<value>
0.4
</value>
</property>
<property name="StepperID">
<value>
DE1
</value>
</property>
<property name="VariableReferenceList">
<value>
<value>
S0
</value>
<value>
Variable:/Spine:camR_PP2B
</value>
<value>
-1
</value>
</value>
<value>
<value>
P0
</value>
<value>
Variable:/Spine:camR
</value>
<value>
1
</value>
</value>
<value>
<value>
P1
</value>
<value>
Variable:/Spine:PP2B
</value>
<value>
1
</value>
</value>
</property>
</process>
<process class="MassActionFluxProcess" id="reaction_208">
<property name="k">
<value>
0.4
</value>
</property>
<property name="StepperID">
<value>
DE1
</value>
</property>
<property name="VariableReferenceList">
<value>
<value>
S0
</value>
<value>
Variable:/Spine:camR_ca1_A_PP2B
</value>
<value>
-1
</value>
</value>
<value>
<value>
P0
</value>
<value>
Variable:/Spine:camR_ca1_A
</value>
<value>
1
</value>
</value>
<value>
<value>
P1
</value>
<value>
Variable:/Spine:PP2B
</value>
<value>
1
</value>
</value>
</property>
</process>
<process class="MassActionFluxProcess" id="reaction_209">
<property name="k">
<value>
0.4
</value>
</property>
<property name="StepperID">
<value>
DE1
</value>
</property>
<property name="VariableReferenceList">
<value>
<value>
S0
</value>
<value>
Variable:/Spine:camR_ca1_B_PP2B
</value>
<value>
-1
</value>
</value>
<value>
<value>
P0
</value>
<value>
Variable:/Spine:camR_ca1_B
</value>
<value>
1
</value>
</value>
<value>
<value>
P1
</value>
<value>
Variable:/Spine:PP2B
</value>
<value>
1
</value>
</value>
</property>
</process>
<process class="MassActionFluxProcess" id="reaction_210">
<property name="k">
<value>
0.4
</value>
</property>
<property name="StepperID">
<value>
DE1
</value>
</property>
<property name="VariableReferenceList">
<value>
<value>
S0
</value>
<value>
Variable:/Spine:camR_ca1_C_PP2B
</value>
<value>
-1
</value>
</value>
<value>
<value>
P0
</value>
<value>
Variable:/Spine:camR_ca1_C
</value>
<value>
1
</value>
</value>
<value>
<value>
P1
</value>
<value>
Variable:/Spine:PP2B
</value>
<value>
1
</value>
</value>
</property>
</process>
<process class="MassActionFluxProcess" id="reaction_211">
<property name="k">
<value>
0.4
</value>
</property>
<property name="StepperID">
<value>
DE1
</value>
</property>
<property name="VariableReferenceList">
<value>
<value>
S0
</value>
<value>
Variable:/Spine:camR_ca1_D_PP2B
</value>
<value>
-1
</value>
</value>
<value>
<value>
P0
</value>
<value>
Variable:/Spine:camR_ca1_D
</value>
<value>
1
</value>
</value>
<value>
<value>
P1
</value>
<value>
Variable:/Spine:PP2B
</value>
<value>
1
</value>
</value>
</property>
</process>
<process class="MassActionFluxProcess" id="reaction_212">
<property name="k">
<value>
0.4
</value>
</property>
<property name="StepperID">
<value>
DE1
</value>
</property>
<property name="VariableReferenceList">
<value>
<value>
S0
</value>
<value>
Variable:/Spine:camR_ca2_AB_PP2B
</value>
<value>
-1
</value>
</value>
<value>
<value>
P0
</value>
<value>
Variable:/Spine:camR_ca2_AB
</value>
<value>
1
</value>
</value>
<value>
<value>
P1
</value>
<value>
Variable:/Spine:PP2B
</value>
<value>
1
</value>
</value>
</property>
</process>
<process class="MassActionFluxProcess" id="reaction_213">
<property name="k">
<value>
0.4
</value>
</property>
<property name="StepperID">
<value>
DE1
</value>
</property>
<property name="VariableReferenceList">
<value>
<value>
S0
</value>
<value>
Variable:/Spine:camR_ca2_AC_PP2B
</value>
<value>
-1
</value>
</value>
<value>
<value>
P0
</value>
<value>
Variable:/Spine:camR_ca2_AC
</value>
<value>
1
</value>
</value>
<value>
<value>
P1
</value>
<value>
Variable:/Spine:PP2B
</value>
<value>
1
</value>
</value>
</property>
</process>
<process class="MassActionFluxProcess" id="reaction_214">
<property name="k">
<value>
0.4
</value>
</property>
<property name="StepperID">
<value>
DE1
</value>
</property>
<property name="VariableReferenceList">
<value>
<value>
S0
</value>
<value>
Variable:/Spine:camR_ca2_AD_PP2B
</value>
<value>
-1
</value>
</value>
<value>
<value>
P0
</value>
<value>
Variable:/Spine:camR_ca2_AD
</value>
<value>
1
</value>
</value>
<value>
<value>
P1
</value>
<value>
Variable:/Spine:PP2B
</value>
<value>
1
</value>
</value>
</property>
</process>
<process class="MassActionFluxProcess" id="reaction_215">
<property name="k">
<value>
0.4
</value>
</property>
<property name="StepperID">
<value>
DE1
</value>
</property>
<property name="VariableReferenceList">
<value>
<value>
S0
</value>
<value>
Variable:/Spine:camR_ca2_BC_PP2B
</value>
<value>
-1
</value>
</value>
<value>
<value>
P0
</value>
<value>
Variable:/Spine:camR_ca2_BC
</value>
<value>
1
</value>
</value>
<value>
<value>
P1
</value>
<value>
Variable:/Spine:PP2B
</value>
<value>
1
</value>
</value>
</property>
</process>
<process class="MassActionFluxProcess" id="reaction_216">
<property name="k">
<value>
0.4
</value>
</property>
<property name="StepperID">
<value>
DE1
</value>
</property>
<property name="VariableReferenceList">
<value>
<value>
S0
</value>
<value>
Variable:/Spine:camR_ca2_BD_PP2B
</value>
<value>
-1
</value>
</value>
<value>
<value>
P0
</value>
<value>
Variable:/Spine:camR_ca2_BD
</value>
<value>
1
</value>
</value>
<value>
<value>
P1
</value>
<value>
Variable:/Spine:PP2B
</value>
<value>
1
</value>
</value>
</property>
</process>
<process class="MassActionFluxProcess" id="reaction_217">
<property name="k">
<value>
0.4
</value>
</property>
<property name="StepperID">
<value>
DE1
</value>
</property>
<property name="VariableReferenceList">
<value>
<value>
S0
</value>
<value>
Variable:/Spine:camR_ca2_CD_PP2B
</value>
<value>
-1
</value>
</value>
<value>
<value>
P0
</value>
<value>
Variable:/Spine:camR_ca2_CD
</value>
<value>
1
</value>
</value>
<value>
<value>
P1
</value>
<value>
Variable:/Spine:PP2B
</value>
<value>
1
</value>
</value>
</property>
</process>
<process class="MassActionFluxProcess" id="reaction_218">
<property name="k">
<value>
0.4
</value>
</property>
<property name="StepperID">
<value>
DE1
</value>
</property>
<property name="VariableReferenceList">
<value>
<value>
S0
</value>
<value>
Variable:/Spine:camR_ca3_ABC_PP2B
</value>
<value>
-1
</value>
</value>
<value>
<value>
P0
</value>
<value>
Variable:/Spine:camR_ca3_ABC
</value>
<value>
1
</value>
</value>
<value>
<value>
P1
</value>
<value>
Variable:/Spine:PP2B
</value>
<value>
1
</value>
</value>
</property>
</process>
<process class="MassActionFluxProcess" id="reaction_219">
<property name="k">
<value>
0.4
</value>
</property>
<property name="StepperID">
<value>
DE1
</value>
</property>
<property name="VariableReferenceList">
<value>
<value>
S0
</value>
<value>
Variable:/Spine:camR_ca3_ABD_PP2B
</value>
<value>
-1
</value>
</value>
<value>
<value>
P0
</value>
<value>
Variable:/Spine:camR_ca3_ABD
</value>
<value>
1
</value>
</value>
<value>
<value>
P1
</value>
<value>
Variable:/Spine:PP2B
</value>
<value>
1
</value>
</value>
</property>
</process>
<process class="MassActionFluxProcess" id="reaction_220">
<property name="k">
<value>
0.4
</value>
</property>
<property name="StepperID">
<value>
DE1
</value>
</property>
<property name="VariableReferenceList">
<value>
<value>
S0
</value>
<value>
Variable:/Spine:camR_ca3_ACD_PP2B
</value>
<value>
-1
</value>
</value>
<value>
<value>
P0
</value>
<value>
Variable:/Spine:camR_ca3_ACD
</value>
<value>
1
</value>
</value>
<value>
<value>
P1
</value>
<value>
Variable:/Spine:PP2B
</value>
<value>
1
</value>
</value>
</property>
</process>
<process class="MassActionFluxProcess" id="reaction_221">
<property name="k">
<value>
0.4
</value>
</property>
<property name="StepperID">
<value>
DE1
</value>
</property>
<property name="VariableReferenceList">
<value>
<value>
S0
</value>
<value>
Variable:/Spine:camR_ca3_BCD_PP2B
</value>
<value>
-1
</value>
</value>
<value>
<value>
P0
</value>
<value>
Variable:/Spine:camR_ca3_BCD
</value>
<value>
1
</value>
</value>
<value>
<value>
P1
</value>
<value>
Variable:/Spine:PP2B
</value>
<value>
1
</value>
</value>
</property>
</process>
<process class="MassActionFluxProcess" id="reaction_222">
<property name="k">
<value>
0.4
</value>
</property>
<property name="StepperID">
<value>
DE1
</value>
</property>
<property name="VariableReferenceList">
<value>
<value>
S0
</value>
<value>
Variable:/Spine:camR_ca4_ABCD_PP2B
</value>
<value>
-1
</value>
</value>
<value>
<value>
P0
</value>
<value>
Variable:/Spine:camR_ca4_ABCD
</value>
<value>
1
</value>
</value>
<value>
<value>
P1
</value>
<value>
Variable:/Spine:PP2B
</value>
<value>
1
</value>
</value>
</property>
</process>
<process class="MassActionFluxProcess" id="reaction_223">
<property name="k">
<value>
1400000.0
</value>
</property>
<property name="StepperID">
<value>
DE1
</value>
</property>
<property name="VariableReferenceList">
<value>
<value>
S0
</value>
<value>
Variable:/Spine:camR_CaMKII
</value>
<value>
-1
</value>
</value>
<value>
<value>
S1
</value>
<value>
Variable:/Spine:ca
</value>
<value>
-1
</value>
</value>
<value>
<value>
P0
</value>
<value>
Variable:/Spine:camR_ca1_A_CaMKII
</value>
<value>
1
</value>
</value>
</property>
</process>
<process class="MassActionFluxProcess" id="reaction_224">
<property name="k">
<value>
1400000.0
</value>
</property>
<property name="StepperID">
<value>
DE1
</value>
</property>
<property name="VariableReferenceList">
<value>
<value>
S0
</value>
<value>
Variable:/Spine:camR_CaMKII
</value>
<value>
-1
</value>
</value>
<value>
<value>
S1
</value>
<value>
Variable:/Spine:ca
</value>
<value>
-1
</value>
</value>
<value>
<value>
P0
</value>
<value>
Variable:/Spine:camR_ca1_B_CaMKII
</value>
<value>
1
</value>
</value>
</property>
</process>
<process class="MassActionFluxProcess" id="reaction_225">
<property name="k">
<value>
1400000.0
</value>
</property>
<property name="StepperID">
<value>
DE1
</value>
</property>
<property name="VariableReferenceList">
<value>
<value>
S0
</value>
<value>
Variable:/Spine:camR_CaMKII
</value>
<value>
-1
</value>
</value>
<value>
<value>
S1
</value>
<value>
Variable:/Spine:ca
</value>
<value>
-1
</value>
</value>
<value>
<value>
P0
</value>
<value>
Variable:/Spine:camR_ca1_C_CaMKII
</value>
<value>
1
</value>
</value>
</property>
</process>
<process class="MassActionFluxProcess" id="reaction_226">
<property name="k">
<value>
1400000.0
</value>
</property>
<property name="StepperID">
<value>
DE1
</value>
</property>
<property name="VariableReferenceList">
<value>
<value>
S0
</value>
<value>
Variable:/Spine:camR_CaMKII
</value>
<value>
-1
</value>
</value>
<value>
<value>
S1
</value>
<value>
Variable:/Spine:ca
</value>
<value>
-1
</value>
</value>
<value>
<value>
P0
</value>
<value>
Variable:/Spine:camR_ca1_D_CaMKII
</value>
<value>
1
</value>
</value>
</property>
</process>
<process class="MassActionFluxProcess" id="reaction_227">
<property name="k">
<value>
11.648
</value>
</property>
<property name="StepperID">
<value>
DE1
</value>
</property>
<property name="VariableReferenceList">
<value>
<value>
S0
</value>
<value>
Variable:/Spine:camR_ca1_A_CaMKII
</value>
<value>
-1
</value>
</value>
<value>
<value>
P0
</value>
<value>
Variable:/Spine:camR_CaMKII
</value>
<value>
1
</value>
</value>
<value>
<value>
P1
</value>
<value>
Variable:/Spine:ca
</value>
<value>
1
</value>
</value>
</property>
</process>
<process class="MassActionFluxProcess" id="reaction_228">
<property name="k">
<value>
24.36
</value>
</property>
<property name="StepperID">
<value>
DE1
</value>
</property>
<property name="VariableReferenceList">
<value>
<value>
S0
</value>
<value>
Variable:/Spine:camR_ca1_C_CaMKII
</value>
<value>
-1
</value>
</value>
<value>
<value>
P0
</value>
<value>
Variable:/Spine:camR_CaMKII
</value>
<value>
1
</value>
</value>
<value>
<value>
P1
</value>
<value>
Variable:/Spine:ca
</value>
<value>
1
</value>
</value>
</property>
</process>
<process class="MassActionFluxProcess" id="reaction_229">
<property name="k">
<value>
0.0203
</value>
</property>
<property name="StepperID">
<value>
DE1
</value>
</property>
<property name="VariableReferenceList">
<value>
<value>
S0
</value>
<value>
Variable:/Spine:camR_ca1_D_CaMKII
</value>
<value>
-1
</value>
</value>
<value>
<value>
P0
</value>
<value>
Variable:/Spine:camR_CaMKII
</value>
<value>
1
</value>
</value>
<value>
<value>
P1
</value>
<value>
Variable:/Spine:ca
</value>
<value>
1
</value>
</value>
</property>
</process>
<process class="MassActionFluxProcess" id="reaction_230">
<property name="k">
<value>
1400000.0
</value>
</property>
<property name="StepperID">
<value>
DE1
</value>
</property>
<property name="VariableReferenceList">
<value>
<value>
S0
</value>
<value>
Variable:/Spine:camR_ca1_A_CaMKII
</value>
<value>
-1
</value>
</value>
<value>
<value>
S1
</value>
<value>
Variable:/Spine:ca
</value>
<value>
-1
</value>
</value>
<value>
<value>
P0
</value>
<value>
Variable:/Spine:camR_ca2_AB_CaMKII
</value>
<value>
1
</value>
</value>
</property>
</process>
<process class="MassActionFluxProcess" id="reaction_231">
<property name="k">
<value>
1400000.0
</value>
</property>
<property name="StepperID">
<value>
DE1
</value>
</property>
<property name="VariableReferenceList">
<value>
<value>
S0
</value>
<value>
Variable:/Spine:camR_ca1_A_CaMKII
</value>
<value>
-1
</value>
</value>
<value>
<value>
S1
</value>
<value>
Variable:/Spine:ca
</value>
<value>
-1
</value>
</value>
<value>
<value>
P0
</value>
<value>
Variable:/Spine:camR_ca2_AC_CaMKII
</value>
<value>
1
</value>
</value>
</property>
</process>
<process class="MassActionFluxProcess" id="reaction_232">
<property name="k">
<value>
1400000.0
</value>
</property>
<property name="StepperID">
<value>
DE1
</value>
</property>
<property name="VariableReferenceList">
<value>
<value>
S0
</value>
<value>
Variable:/Spine:camR_ca1_A_CaMKII
</value>
<value>
-1
</value>
</value>
<value>
<value>
S1
</value>
<value>
Variable:/Spine:ca
</value>
<value>
-1
</value>
</value>
<value>
<value>
P0
</value>
<value>
Variable:/Spine:camR_ca2_AD_CaMKII
</value>
<value>
1
</value>
</value>
</property>
</process>
<process class="MassActionFluxProcess" id="reaction_233">
<property name="k">
<value>
1400000.0
</value>
</property>
<property name="StepperID">
<value>
DE1
</value>
</property>
<property name="VariableReferenceList">
<value>
<value>
S0
</value>
<value>
Variable:/Spine:camR_ca1_B_CaMKII
</value>
<value>
-1
</value>
</value>
<value>
<value>
S1
</value>
<value>
Variable:/Spine:ca
</value>
<value>
-1
</value>
</value>
<value>
<value>
P0
</value>
<value>
Variable:/Spine:camR_ca2_AB_CaMKII
</value>
<value>
1
</value>
</value>
</property>
</process>
<process class="MassActionFluxProcess" id="reaction_234">
<property name="k">
<value>
1400000.0
</value>
</property>
<property name="StepperID">
<value>
DE1
</value>
</property>
<property name="VariableReferenceList">
<value>
<value>
S0
</value>
<value>
Variable:/Spine:camR_ca1_B_CaMKII
</value>
<value>
-1
</value>
</value>
<value>
<value>
S1
</value>
<value>
Variable:/Spine:ca
</value>
<value>
-1
</value>
</value>
<value>
<value>
P0
</value>
<value>
Variable:/Spine:camR_ca2_BC_CaMKII
</value>
<value>
1
</value>
</value>
</property>
</process>
<process class="MassActionFluxProcess" id="reaction_235">
<property name="k">
<value>
1400000.0
</value>
</property>
<property name="StepperID">
<value>
DE1
</value>
</property>
<property name="VariableReferenceList">
<value>
<value>
S0
</value>
<value>
Variable:/Spine:camR_ca1_B_CaMKII
</value>
<value>
-1
</value>
</value>
<value>
<value>
S1
</value>
<value>
Variable:/Spine:ca
</value>
<value>
-1
</value>
</value>
<value>
<value>
P0
</value>
<value>
Variable:/Spine:camR_ca2_BD_CaMKII
</value>
<value>
1
</value>
</value>
</property>
</process>
<process class="MassActionFluxProcess" id="reaction_236">
<property name="k">
<value>
1400000.0
</value>
</property>
<property name="StepperID">
<value>
DE1
</value>
</property>
<property name="VariableReferenceList">
<value>
<value>
S0
</value>
<value>
Variable:/Spine:camR_ca1_C_CaMKII
</value>
<value>
-1
</value>
</value>
<value>
<value>
S1
</value>
<value>
Variable:/Spine:ca
</value>
<value>
-1
</value>
</value>
<value>
<value>
P0
</value>
<value>
Variable:/Spine:camR_ca2_AC_CaMKII
</value>
<value>
1
</value>
</value>
</property>
</process>
<process class="MassActionFluxProcess" id="reaction_237">
<property name="k">
<value>
1400000.0
</value>
</property>
<property name="StepperID">
<value>
DE1
</value>
</property>
<property name="VariableReferenceList">
<value>
<value>
S0
</value>
<value>
Variable:/Spine:camR_ca1_C_CaMKII
</value>
<value>
-1
</value>
</value>
<value>
<value>
S1
</value>
<value>
Variable:/Spine:ca
</value>
<value>
-1
</value>
</value>
<value>
<value>
P0
</value>
<value>
Variable:/Spine:camR_ca2_BC_CaMKII
</value>
<value>
1
</value>
</value>
</property>
</process>
<process class="MassActionFluxProcess" id="reaction_238">
<property name="k">
<value>
1400000.0
</value>
</property>
<property name="StepperID">
<value>
DE1
</value>
</property>
<property name="VariableReferenceList">
<value>
<value>
S0
</value>
<value>
Variable:/Spine:camR_ca1_C_CaMKII
</value>
<value>
-1
</value>
</value>
<value>
<value>
S1
</value>
<value>
Variable:/Spine:ca
</value>
<value>
-1
</value>
</value>
<value>
<value>
P0
</value>
<value>
Variable:/Spine:camR_ca2_CD_CaMKII
</value>
<value>
1
</value>
</value>
</property>
</process>
<process class="MassActionFluxProcess" id="reaction_239">
<property name="k">
<value>
1400000.0
</value>
</property>
<property name="StepperID">
<value>
DE1
</value>
</property>
<property name="VariableReferenceList">
<value>
<value>
S0
</value>
<value>
Variable:/Spine:camR_ca1_D_CaMKII
</value>
<value>
-1
</value>
</value>
<value>
<value>
S1
</value>
<value>
Variable:/Spine:ca
</value>
<value>
-1
</value>
</value>
<value>
<value>
P0
</value>
<value>
Variable:/Spine:camR_ca2_AD_CaMKII
</value>
<value>
1
</value>
</value>
</property>
</process>
<process class="MassActionFluxProcess" id="reaction_240">
<property name="k">
<value>
1400000.0
</value>
</property>
<property name="StepperID">
<value>
DE1
</value>
</property>
<property name="VariableReferenceList">
<value>
<value>
S0
</value>
<value>
Variable:/Spine:camR_ca1_D_CaMKII
</value>
<value>
-1
</value>
</value>
<value>
<value>
S1
</value>
<value>
Variable:/Spine:ca
</value>
<value>
-1
</value>
</value>
<value>
<value>
P0
</value>
<value>
Variable:/Spine:camR_ca2_BD_CaMKII
</value>
<value>
1
</value>
</value>
</property>
</process>
<process class="MassActionFluxProcess" id="reaction_241">
<property name="k">
<value>
1400000.0
</value>
</property>
<property name="StepperID">
<value>
DE1
</value>
</property>
<property name="VariableReferenceList">
<value>
<value>
S0
</value>
<value>
Variable:/Spine:camR_ca1_D_CaMKII
</value>
<value>
-1
</value>
</value>
<value>
<value>
S1
</value>
<value>
Variable:/Spine:ca
</value>
<value>
-1
</value>
</value>
<value>
<value>
P0
</value>
<value>
Variable:/Spine:camR_ca2_CD_CaMKII
</value>
<value>
1
</value>
</value>
</property>
</process>
<process class="MassActionFluxProcess" id="reaction_242">
<property name="k">
<value>
11.648
</value>
</property>
<property name="StepperID">
<value>
DE1
</value>
</property>
<property name="VariableReferenceList">
<value>
<value>
S0
</value>
<value>
Variable:/Spine:camR_ca2_AB_CaMKII
</value>
<value>
-1
</value>
</value>
<value>
<value>
P0
</value>
<value>
Variable:/Spine:camR_ca1_B_CaMKII
</value>
<value>
1
</value>
</value>
<value>
<value>
P1
</value>
<value>
Variable:/Spine:ca
</value>
<value>
1
</value>
</value>
</property>
</process>
<process class="MassActionFluxProcess" id="reaction_243">
<property name="k">
<value>
0.02324
</value>
</property>
<property name="StepperID">
<value>
DE1
</value>
</property>
<property name="VariableReferenceList">
<value>
<value>
S0
</value>
<value>
Variable:/Spine:camR_ca2_AB_CaMKII
</value>
<value>
-1
</value>
</value>
<value>
<value>
P0
</value>
<value>
Variable:/Spine:camR_ca1_A_CaMKII
</value>
<value>
1
</value>
</value>
<value>
<value>
P1
</value>
<value>
Variable:/Spine:ca
</value>
<value>
1
</value>
</value>
</property>
</process>
<process class="MassActionFluxProcess" id="reaction_244">
<property name="k">
<value>
11.648
</value>
</property>
<property name="StepperID">
<value>
DE1
</value>
</property>
<property name="VariableReferenceList">
<value>
<value>
S0
</value>
<value>
Variable:/Spine:camR_ca2_AC_CaMKII
</value>
<value>
-1
</value>
</value>
<value>
<value>
P0
</value>
<value>
Variable:/Spine:camR_ca1_C_CaMKII
</value>
<value>
1
</value>
</value>
<value>
<value>
P1
</value>
<value>
Variable:/Spine:ca
</value>
<value>
1
</value>
</value>
</property>
</process>
<process class="MassActionFluxProcess" id="reaction_245">
<property name="k">
<value>
24.36
</value>
</property>
<property name="StepperID">
<value>
DE1
</value>
</property>
<property name="VariableReferenceList">
<value>
<value>
S0
</value>
<value>
Variable:/Spine:camR_ca2_AC_CaMKII
</value>
<value>
-1
</value>
</value>
<value>
<value>
P0
</value>
<value>
Variable:/Spine:camR_ca1_A_CaMKII
</value>
<value>
1
</value>
</value>
<value>
<value>
P1
</value>
<value>
Variable:/Spine:ca
</value>
<value>
1
</value>
</value>
</property>
</process>
<process class="MassActionFluxProcess" id="reaction_246">
<property name="k">
<value>
11.648
</value>
</property>
<property name="StepperID">
<value>
DE1
</value>
</property>
<property name="VariableReferenceList">
<value>
<value>
S0
</value>
<value>
Variable:/Spine:camR_ca2_AD_CaMKII
</value>
<value>
-1
</value>
</value>
<value>
<value>
P0
</value>
<value>
Variable:/Spine:camR_ca1_D_CaMKII
</value>
<value>
1
</value>
</value>
<value>
<value>
P1
</value>
<value>
Variable:/Spine:ca
</value>
<value>
1
</value>
</value>
</property>
</process>
<process class="MassActionFluxProcess" id="reaction_247">
<property name="k">
<value>
0.0203
</value>
</property>
<property name="StepperID">
<value>
DE1
</value>
</property>
<property name="VariableReferenceList">
<value>
<value>
S0
</value>
<value>
Variable:/Spine:camR_ca2_AD_CaMKII
</value>
<value>
-1
</value>
</value>
<value>
<value>
P0
</value>
<value>
Variable:/Spine:camR_ca1_A_CaMKII
</value>
<value>
1
</value>
</value>
<value>
<value>
P1
</value>
<value>
Variable:/Spine:ca
</value>
<value>
1
</value>
</value>
</property>
</process>
<process class="MassActionFluxProcess" id="reaction_248">
<property name="k">
<value>
0.02324
</value>
</property>
<property name="StepperID">
<value>
DE1
</value>
</property>
<property name="VariableReferenceList">
<value>
<value>
S0
</value>
<value>
Variable:/Spine:camR_ca2_BC_CaMKII
</value>
<value>
-1
</value>
</value>
<value>
<value>
P0
</value>
<value>
Variable:/Spine:camR_ca1_C_CaMKII
</value>
<value>
1
</value>
</value>
<value>
<value>
P1
</value>
<value>
Variable:/Spine:ca
</value>
<value>
1
</value>
</value>
</property>
</process>
<process class="MassActionFluxProcess" id="reaction_249">
<property name="k">
<value>
24.36
</value>
</property>
<property name="StepperID">
<value>
DE1
</value>
</property>
<property name="VariableReferenceList">
<value>
<value>
S0
</value>
<value>
Variable:/Spine:camR_ca2_BC_CaMKII
</value>
<value>
-1
</value>
</value>
<value>
<value>
P0
</value>
<value>
Variable:/Spine:camR_ca1_B_CaMKII
</value>
<value>
1
</value>
</value>
<value>
<value>
P1
</value>
<value>
Variable:/Spine:ca
</value>
<value>
1
</value>
</value>
</property>
</process>
<process class="MassActionFluxProcess" id="reaction_250">
<property name="k">
<value>
0.02324
</value>
</property>
<property name="StepperID">
<value>
DE1
</value>
</property>
<property name="VariableReferenceList">
<value>
<value>
S0
</value>
<value>
Variable:/Spine:camR_ca2_BD_CaMKII
</value>
<value>
-1
</value>
</value>
<value>
<value>
P0
</value>
<value>
Variable:/Spine:camR_ca1_D_CaMKII
</value>
<value>
1
</value>
</value>
<value>
<value>
P1
</value>
<value>
Variable:/Spine:ca
</value>
<value>
1
</value>
</value>
</property>
</process>
<process class="MassActionFluxProcess" id="reaction_251">
<property name="k">
<value>
0.0203
</value>
</property>
<property name="StepperID">
<value>
DE1
</value>
</property>
<property name="VariableReferenceList">
<value>
<value>
S0
</value>
<value>
Variable:/Spine:camR_ca2_BD_CaMKII
</value>
<value>
-1
</value>
</value>
<value>
<value>
P0
</value>
<value>
Variable:/Spine:camR_ca1_B_CaMKII
</value>
<value>
1
</value>
</value>
<value>
<value>
P1
</value>
<value>
Variable:/Spine:ca
</value>
<value>
1
</value>
</value>
</property>
</process>
<process class="MassActionFluxProcess" id="reaction_252">
<property name="k">
<value>
24.36
</value>
</property>
<property name="StepperID">
<value>
DE1
</value>
</property>
<property name="VariableReferenceList">
<value>
<value>
S0
</value>
<value>
Variable:/Spine:camR_ca2_CD_CaMKII
</value>
<value>
-1
</value>
</value>
<value>
<value>
P0
</value>
<value>
Variable:/Spine:camR_ca1_D_CaMKII
</value>
<value>
1
</value>
</value>
<value>
<value>
P1
</value>
<value>
Variable:/Spine:ca
</value>
<value>
1
</value>
</value>
</property>
</process>
<process class="MassActionFluxProcess" id="reaction_253">
<property name="k">
<value>
0.0203
</value>
</property>
<property name="StepperID">
<value>
DE1
</value>
</property>
<property name="VariableReferenceList">
<value>
<value>
S0
</value>
<value>
Variable:/Spine:camR_ca2_CD_CaMKII
</value>
<value>
-1
</value>
</value>
<value>
<value>
P0
</value>
<value>
Variable:/Spine:camR_ca1_C_CaMKII
</value>
<value>
1
</value>
</value>
<value>
<value>
P1
</value>
<value>
Variable:/Spine:ca
</value>
<value>
1
</value>
</value>
</property>
</process>
<process class="MassActionFluxProcess" id="reaction_254">
<property name="k">
<value>
1400000.0
</value>
</property>
<property name="StepperID">
<value>
DE1
</value>
</property>
<property name="VariableReferenceList">
<value>
<value>
S0
</value>
<value>
Variable:/Spine:camR_ca2_AB_CaMKII
</value>
<value>
-1
</value>
</value>
<value>
<value>
S1
</value>
<value>
Variable:/Spine:ca
</value>
<value>
-1
</value>
</value>
<value>
<value>
P0
</value>
<value>
Variable:/Spine:camR_ca3_ABC_CaMKII
</value>
<value>
1
</value>
</value>
</property>
</process>
<process class="MassActionFluxProcess" id="reaction_255">
<property name="k">
<value>
1400000.0
</value>
</property>
<property name="StepperID">
<value>
DE1
</value>
</property>
<property name="VariableReferenceList">
<value>
<value>
S0
</value>
<value>
Variable:/Spine:camR_ca2_AB_CaMKII
</value>
<value>
-1
</value>
</value>
<value>
<value>
S1
</value>
<value>
Variable:/Spine:ca
</value>
<value>
-1
</value>
</value>
<value>
<value>
P0
</value>
<value>
Variable:/Spine:camR_ca3_ABD_CaMKII
</value>
<value>
1
</value>
</value>
</property>
</process>
<process class="MassActionFluxProcess" id="reaction_256">
<property name="k">
<value>
1400000.0
</value>
</property>
<property name="StepperID">
<value>
DE1
</value>
</property>
<property name="VariableReferenceList">
<value>
<value>
S0
</value>
<value>
Variable:/Spine:camR_ca2_AC_CaMKII
</value>
<value>
-1
</value>
</value>
<value>
<value>
S1
</value>
<value>
Variable:/Spine:ca
</value>
<value>
-1
</value>
</value>
<value>
<value>
P0
</value>
<value>
Variable:/Spine:camR_ca3_ABC_CaMKII
</value>
<value>
1
</value>
</value>
</property>
</process>
<process class="MassActionFluxProcess" id="reaction_257">
<property name="k">
<value>
1400000.0
</value>
</property>
<property name="StepperID">
<value>
DE1
</value>
</property>
<property name="VariableReferenceList">
<value>
<value>
S0
</value>
<value>
Variable:/Spine:camR_ca2_AC_CaMKII
</value>
<value>
-1
</value>
</value>
<value>
<value>
S1
</value>
<value>
Variable:/Spine:ca
</value>
<value>
-1
</value>
</value>
<value>
<value>
P0
</value>
<value>
Variable:/Spine:camR_ca3_ACD_CaMKII
</value>
<value>
1
</value>
</value>
</property>
</process>
<process class="MassActionFluxProcess" id="reaction_258">
<property name="k">
<value>
1400000.0
</value>
</property>
<property name="StepperID">
<value>
DE1
</value>
</property>
<property name="VariableReferenceList">
<value>
<value>
S0
</value>
<value>
Variable:/Spine:camR_ca2_AD_CaMKII
</value>
<value>
-1
</value>
</value>
<value>
<value>
S1
</value>
<value>
Variable:/Spine:ca
</value>
<value>
-1
</value>
</value>
<value>
<value>
P0
</value>
<value>
Variable:/Spine:camR_ca3_ABD_CaMKII
</value>
<value>
1
</value>
</value>
</property>
</process>
<process class="MassActionFluxProcess" id="reaction_259">
<property name="k">
<value>
1400000.0
</value>
</property>
<property name="StepperID">
<value>
DE1
</value>
</property>
<property name="VariableReferenceList">
<value>
<value>
S0
</value>
<value>
Variable:/Spine:camR_ca2_AD_CaMKII
</value>
<value>
-1
</value>
</value>
<value>
<value>
S1
</value>
<value>
Variable:/Spine:ca
</value>
<value>
-1
</value>
</value>
<value>
<value>
P0
</value>
<value>
Variable:/Spine:camR_ca3_ACD_CaMKII
</value>
<value>
1
</value>
</value>
</property>
</process>
<process class="MassActionFluxProcess" id="reaction_260">
<property name="k">
<value>
1400000.0
</value>
</property>
<property name="StepperID">
<value>
DE1
</value>
</property>
<property name="VariableReferenceList">
<value>
<value>
S0
</value>
<value>
Variable:/Spine:camR_ca2_BC_CaMKII
</value>
<value>
-1
</value>
</value>
<value>
<value>
S1
</value>
<value>
Variable:/Spine:ca
</value>
<value>
-1
</value>
</value>
<value>
<value>
P0
</value>
<value>
Variable:/Spine:camR_ca3_ABC_CaMKII
</value>
<value>
1
</value>
</value>
</property>
</process>
<process class="MassActionFluxProcess" id="reaction_261">
<property name="k">
<value>
1400000.0
</value>
</property>
<property name="StepperID">
<value>
DE1
</value>
</property>
<property name="VariableReferenceList">
<value>
<value>
S0
</value>
<value>
Variable:/Spine:camR_ca2_BC_CaMKII
</value>
<value>
-1
</value>
</value>
<value>
<value>
S1
</value>
<value>
Variable:/Spine:ca
</value>
<value>
-1
</value>
</value>
<value>
<value>
P0
</value>
<value>
Variable:/Spine:camR_ca3_BCD_CaMKII
</value>
<value>
1
</value>
</value>
</property>
</process>
<process class="MassActionFluxProcess" id="reaction_262">
<property name="k">
<value>
1400000.0
</value>
</property>
<property name="StepperID">
<value>
DE1
</value>
</property>
<property name="VariableReferenceList">
<value>
<value>
S0
</value>
<value>
Variable:/Spine:camR_ca2_BD_CaMKII
</value>
<value>
-1
</value>
</value>
<value>
<value>
S1
</value>
<value>
Variable:/Spine:ca
</value>
<value>
-1
</value>
</value>
<value>
<value>
P0
</value>
<value>
Variable:/Spine:camR_ca3_ABD_CaMKII
</value>
<value>
1
</value>
</value>
</property>
</process>
<process class="MassActionFluxProcess" id="reaction_263">
<property name="k">
<value>
1400000.0
</value>
</property>
<property name="StepperID">
<value>
DE1
</value>
</property>
<property name="VariableReferenceList">
<value>
<value>
S0
</value>
<value>
Variable:/Spine:camR_ca2_BD_CaMKII
</value>
<value>
-1
</value>
</value>
<value>
<value>
S1
</value>
<value>
Variable:/Spine:ca
</value>
<value>
-1
</value>
</value>
<value>
<value>
P0
</value>
<value>
Variable:/Spine:camR_ca3_BCD_CaMKII
</value>
<value>
1
</value>
</value>
</property>
</process>
<process class="MassActionFluxProcess" id="reaction_264">
<property name="k">
<value>
1400000.0
</value>
</property>
<property name="StepperID">
<value>
DE1
</value>
</property>
<property name="VariableReferenceList">
<value>
<value>
S0
</value>
<value>
Variable:/Spine:camR_ca2_CD_CaMKII
</value>
<value>
-1
</value>
</value>
<value>
<value>
S1
</value>
<value>
Variable:/Spine:ca
</value>
<value>
-1
</value>
</value>
<value>
<value>
P0
</value>
<value>
Variable:/Spine:camR_ca3_ACD_CaMKII
</value>
<value>
1
</value>
</value>
</property>
</process>
<process class="MassActionFluxProcess" id="reaction_265">
<property name="k">
<value>
1400000.0
</value>
</property>
<property name="StepperID">
<value>
DE1
</value>
</property>
<property name="VariableReferenceList">
<value>
<value>
S0
</value>
<value>
Variable:/Spine:camR_ca2_CD_CaMKII
</value>
<value>
-1
</value>
</value>
<value>
<value>
S1
</value>
<value>
Variable:/Spine:ca
</value>
<value>
-1
</value>
</value>
<value>
<value>
P0
</value>
<value>
Variable:/Spine:camR_ca3_BCD_CaMKII
</value>
<value>
1
</value>
</value>
</property>
</process>
<process class="MassActionFluxProcess" id="reaction_266">
<property name="k">
<value>
24.36
</value>
</property>
<property name="StepperID">
<value>
DE1
</value>
</property>
<property name="VariableReferenceList">
<value>
<value>
S0
</value>
<value>
Variable:/Spine:camR_ca3_ABC_CaMKII
</value>
<value>
-1
</value>
</value>
<value>
<value>
P0
</value>
<value>
Variable:/Spine:camR_ca2_AB_CaMKII
</value>
<value>
1
</value>
</value>
<value>
<value>
P1
</value>
<value>
Variable:/Spine:ca
</value>
<value>
1
</value>
</value>
</property>
</process>
<process class="MassActionFluxProcess" id="reaction_267">
<property name="k">
<value>
0.02324
</value>
</property>
<property name="StepperID">
<value>
DE1
</value>
</property>
<property name="VariableReferenceList">
<value>
<value>
S0
</value>
<value>
Variable:/Spine:camR_ca3_ABC_CaMKII
</value>
<value>
-1
</value>
</value>
<value>
<value>
P0
</value>
<value>
Variable:/Spine:camR_ca2_AC_CaMKII
</value>
<value>
1
</value>
</value>
<value>
<value>
P1
</value>
<value>
Variable:/Spine:ca
</value>
<value>
1
</value>
</value>
</property>
</process>
<process class="MassActionFluxProcess" id="reaction_268">
<property name="k">
<value>
11.648
</value>
</property>
<property name="StepperID">
<value>
DE1
</value>
</property>
<property name="VariableReferenceList">
<value>
<value>
S0
</value>
<value>
Variable:/Spine:camR_ca3_ABC_CaMKII
</value>
<value>
-1
</value>
</value>
<value>
<value>
P0
</value>
<value>
Variable:/Spine:camR_ca2_BC_CaMKII
</value>
<value>
1
</value>
</value>
<value>
<value>
P1
</value>
<value>
Variable:/Spine:ca
</value>
<value>
1
</value>
</value>
</property>
</process>
<process class="MassActionFluxProcess" id="reaction_269">
<property name="k">
<value>
0.0203
</value>
</property>
<property name="StepperID">
<value>
DE1
</value>
</property>
<property name="VariableReferenceList">
<value>
<value>
S0
</value>
<value>
Variable:/Spine:camR_ca3_ABD_CaMKII
</value>
<value>
-1
</value>
</value>
<value>
<value>
P0
</value>
<value>
Variable:/Spine:camR_ca2_AB_CaMKII
</value>
<value>
1
</value>
</value>
<value>
<value>
P1
</value>
<value>
Variable:/Spine:ca
</value>
<value>
1
</value>
</value>
</property>
</process>
<process class="MassActionFluxProcess" id="reaction_270">
<property name="k">
<value>
0.02324
</value>
</property>
<property name="StepperID">
<value>
DE1
</value>
</property>
<property name="VariableReferenceList">
<value>
<value>
S0
</value>
<value>
Variable:/Spine:camR_ca3_ABD_CaMKII
</value>
<value>
-1
</value>
</value>
<value>
<value>
P0
</value>
<value>
Variable:/Spine:camR_ca2_AD_CaMKII
</value>
<value>
1
</value>
</value>
<value>
<value>
P1
</value>
<value>
Variable:/Spine:ca
</value>
<value>
1
</value>
</value>
</property>
</process>
<process class="MassActionFluxProcess" id="reaction_271">
<property name="k">
<value>
11.648
</value>
</property>
<property name="StepperID">
<value>
DE1
</value>
</property>
<property name="VariableReferenceList">
<value>
<value>
S0
</value>
<value>
Variable:/Spine:camR_ca3_ABD_CaMKII
</value>
<value>
-1
</value>
</value>
<value>
<value>
P0
</value>
<value>
Variable:/Spine:camR_ca2_BD_CaMKII
</value>
<value>
1
</value>
</value>
<value>
<value>
P1
</value>
<value>
Variable:/Spine:ca
</value>
<value>
1
</value>
</value>
</property>
</process>
<process class="MassActionFluxProcess" id="reaction_272">
<property name="k">
<value>
0.0203
</value>
</property>
<property name="StepperID">
<value>
DE1
</value>
</property>
<property name="VariableReferenceList">
<value>
<value>
S0
</value>
<value>
Variable:/Spine:camR_ca3_ACD_CaMKII
</value>
<value>
-1
</value>
</value>
<value>
<value>
P0
</value>
<value>
Variable:/Spine:camR_ca2_AC_CaMKII
</value>
<value>
1
</value>
</value>
<value>
<value>
P1
</value>
<value>
Variable:/Spine:ca
</value>
<value>
1
</value>
</value>
</property>
</process>
<process class="MassActionFluxProcess" id="reaction_273">
<property name="k">
<value>
24.36
</value>
</property>
<property name="StepperID">
<value>
DE1
</value>
</property>
<property name="VariableReferenceList">
<value>
<value>
S0
</value>
<value>
Variable:/Spine:camR_ca3_ACD_CaMKII
</value>
<value>
-1
</value>
</value>
<value>
<value>
P0
</value>
<value>
Variable:/Spine:camR_ca2_AD_CaMKII
</value>
<value>
1
</value>
</value>
<value>
<value>
P1
</value>
<value>
Variable:/Spine:ca
</value>
<value>
1
</value>
</value>
</property>
</process>
<process class="MassActionFluxProcess" id="reaction_274">
<property name="k">
<value>
11.648
</value>
</property>
<property name="StepperID">
<value>
DE1
</value>
</property>
<property name="VariableReferenceList">
<value>
<value>
S0
</value>
<value>
Variable:/Spine:camR_ca3_ACD_CaMKII
</value>
<value>
-1
</value>
</value>
<value>
<value>
P0
</value>
<value>
Variable:/Spine:camR_ca2_CD_CaMKII
</value>
<value>
1
</value>
</value>
<value>
<value>
P1
</value>
<value>
Variable:/Spine:ca
</value>
<value>
1
</value>
</value>
</property>
</process>
<process class="MassActionFluxProcess" id="reaction_275">
<property name="k">
<value>
0.0203
</value>
</property>
<property name="StepperID">
<value>
DE1
</value>
</property>
<property name="VariableReferenceList">
<value>
<value>
S0
</value>
<value>
Variable:/Spine:camR_ca3_BCD_CaMKII
</value>
<value>
-1
</value>
</value>
<value>
<value>
P0
</value>
<value>
Variable:/Spine:camR_ca2_BC_CaMKII
</value>
<value>
1
</value>
</value>
<value>
<value>
P1
</value>
<value>
Variable:/Spine:ca
</value>
<value>
1
</value>
</value>
</property>
</process>
<process class="MassActionFluxProcess" id="reaction_276">
<property name="k">
<value>
24.36
</value>
</property>
<property name="StepperID">
<value>
DE1
</value>
</property>
<property name="VariableReferenceList">
<value>
<value>
S0
</value>
<value>
Variable:/Spine:camR_ca3_BCD_CaMKII
</value>
<value>
-1
</value>
</value>
<value>
<value>
P0
</value>
<value>
Variable:/Spine:camR_ca2_BD_CaMKII
</value>
<value>
1
</value>
</value>
<value>
<value>
P1
</value>
<value>
Variable:/Spine:ca
</value>
<value>
1
</value>
</value>
</property>
</process>
<process class="MassActionFluxProcess" id="reaction_277">
<property name="k">
<value>
0.02324
</value>
</property>
<property name="StepperID">
<value>
DE1
</value>
</property>
<property name="VariableReferenceList">
<value>
<value>
S0
</value>
<value>
Variable:/Spine:camR_ca3_BCD_CaMKII
</value>
<value>
-1
</value>
</value>
<value>
<value>
P0
</value>
<value>
Variable:/Spine:camR_ca2_CD_CaMKII
</value>
<value>
1
</value>
</value>
<value>
<value>
P1
</value>
<value>
Variable:/Spine:ca
</value>
<value>
1
</value>
</value>
</property>
</process>
<process class="MassActionFluxProcess" id="reaction_278">
<property name="k">
<value>
1400000.0
</value>
</property>
<property name="StepperID">
<value>
DE1
</value>
</property>
<property name="VariableReferenceList">
<value>
<value>
S0
</value>
<value>
Variable:/Spine:camR_ca3_BCD_CaMKII
</value>
<value>
-1
</value>
</value>
<value>
<value>
S1
</value>
<value>
Variable:/Spine:ca
</value>
<value>
-1
</value>
</value>
<value>
<value>
P0
</value>
<value>
Variable:/Spine:camR_ca4_ABCD_CaMKII
</value>
<value>
1
</value>
</value>
</property>
</process>
<process class="MassActionFluxProcess" id="reaction_279">
<property name="k">
<value>
1400000.0
</value>
</property>
<property name="StepperID">
<value>
DE1
</value>
</property>
<property name="VariableReferenceList">
<value>
<value>
S0
</value>
<value>
Variable:/Spine:camR_ca3_ACD_CaMKII
</value>
<value>
-1
</value>
</value>
<value>
<value>
S1
</value>
<value>
Variable:/Spine:ca
</value>
<value>
-1
</value>
</value>
<value>
<value>
P0
</value>
<value>
Variable:/Spine:camR_ca4_ABCD_CaMKII
</value>
<value>
1
</value>
</value>
</property>
</process>
<process class="MassActionFluxProcess" id="reaction_280">
<property name="k">
<value>
1400000.0
</value>
</property>
<property name="StepperID">
<value>
DE1
</value>
</property>
<property name="VariableReferenceList">
<value>
<value>
S0
</value>
<value>
Variable:/Spine:camR_ca3_ABD_CaMKII
</value>
<value>
-1
</value>
</value>
<value>
<value>
S1
</value>
<value>
Variable:/Spine:ca
</value>
<value>
-1
</value>
</value>
<value>
<value>
P0
</value>
<value>
Variable:/Spine:camR_ca4_ABCD_CaMKII
</value>
<value>
1
</value>
</value>
</property>
</process>
<process class="MassActionFluxProcess" id="reaction_281">
<property name="k">
<value>
1400000.0
</value>
</property>
<property name="StepperID">
<value>
DE1
</value>
</property>
<property name="VariableReferenceList">
<value>
<value>
S0
</value>
<value>
Variable:/Spine:camR_ca3_ABC_CaMKII
</value>
<value>
-1
</value>
</value>
<value>
<value>
S1
</value>
<value>
Variable:/Spine:ca
</value>
<value>
-1
</value>
</value>
<value>
<value>
P0
</value>
<value>
Variable:/Spine:camR_ca4_ABCD_CaMKII
</value>
<value>
1
</value>
</value>
</property>
</process>
<process class="MassActionFluxProcess" id="reaction_282">
<property name="k">
<value>
11.648
</value>
</property>
<property name="StepperID">
<value>
DE1
</value>
</property>
<property name="VariableReferenceList">
<value>
<value>
S0
</value>
<value>
Variable:/Spine:camR_ca4_ABCD_CaMKII
</value>
<value>
-1
</value>
</value>
<value>
<value>
P0
</value>
<value>
Variable:/Spine:camR_ca3_BCD_CaMKII
</value>
<value>
1
</value>
</value>
<value>
<value>
P1
</value>
<value>
Variable:/Spine:ca
</value>
<value>
1
</value>
</value>
</property>
</process>
<process class="MassActionFluxProcess" id="reaction_283">
<property name="k">
<value>
0.02324
</value>
</property>
<property name="StepperID">
<value>
DE1
</value>
</property>
<property name="VariableReferenceList">
<value>
<value>
S0
</value>
<value>
Variable:/Spine:camR_ca4_ABCD_CaMKII
</value>
<value>
-1
</value>
</value>
<value>
<value>
P0
</value>
<value>
Variable:/Spine:camR_ca3_ACD_CaMKII
</value>
<value>
1
</value>
</value>
<value>
<value>
P1
</value>
<value>
Variable:/Spine:ca
</value>
<value>
1
</value>
</value>
</property>
</process>
<process class="MassActionFluxProcess" id="reaction_284">
<property name="k">
<value>
24.36
</value>
</property>
<property name="StepperID">
<value>
DE1
</value>
</property>
<property name="VariableReferenceList">
<value>
<value>
S0
</value>
<value>
Variable:/Spine:camR_ca4_ABCD_CaMKII
</value>
<value>
-1
</value>
</value>
<value>
<value>
P0
</value>
<value>
Variable:/Spine:camR_ca3_ABD_CaMKII
</value>
<value>
1
</value>
</value>
<value>
<value>
P1
</value>
<value>
Variable:/Spine:ca
</value>
<value>
1
</value>
</value>
</property>
</process>
<process class="MassActionFluxProcess" id="reaction_285">
<property name="k">
<value>
0.0203
</value>
</property>
<property name="StepperID">
<value>
DE1
</value>
</property>
<property name="VariableReferenceList">
<value>
<value>
S0
</value>
<value>
Variable:/Spine:camR_ca4_ABCD_CaMKII
</value>
<value>
-1
</value>
</value>
<value>
<value>
P0
</value>
<value>
Variable:/Spine:camR_ca3_ABC_CaMKII
</value>
<value>
1
</value>
</value>
<value>
<value>
P1
</value>
<value>
Variable:/Spine:ca
</value>
<value>
1
</value>
</value>
</property>
</process>
<process class="MassActionFluxProcess" id="reaction_286">
<property name="k">
<value>
1400000.0
</value>
</property>
<property name="StepperID">
<value>
DE1
</value>
</property>
<property name="VariableReferenceList">
<value>
<value>
S0
</value>
<value>
Variable:/Spine:camR_PP2B
</value>
<value>
-1
</value>
</value>
<value>
<value>
S1
</value>
<value>
Variable:/Spine:ca
</value>
<value>
-1
</value>
</value>
<value>
<value>
P0
</value>
<value>
Variable:/Spine:camR_ca1_A_PP2B
</value>
<value>
1
</value>
</value>
</property>
</process>
<process class="MassActionFluxProcess" id="reaction_287">
<property name="k">
<value>
1400000.0
</value>
</property>
<property name="StepperID">
<value>
DE1
</value>
</property>
<property name="VariableReferenceList">
<value>
<value>
S0
</value>
<value>
Variable:/Spine:camR_PP2B
</value>
<value>
-1
</value>
</value>
<value>
<value>
S1
</value>
<value>
Variable:/Spine:ca
</value>
<value>
-1
</value>
</value>
<value>
<value>
P0
</value>
<value>
Variable:/Spine:camR_ca1_B_PP2B
</value>
<value>
1
</value>
</value>
</property>
</process>
<process class="MassActionFluxProcess" id="reaction_288">
<property name="k">
<value>
1400000.0
</value>
</property>
<property name="StepperID">
<value>
DE1
</value>
</property>
<property name="VariableReferenceList">
<value>
<value>
S0
</value>
<value>
Variable:/Spine:camR_PP2B
</value>
<value>
-1
</value>
</value>
<value>
<value>
S1
</value>
<value>
Variable:/Spine:ca
</value>
<value>
-1
</value>
</value>
<value>
<value>
P0
</value>
<value>
Variable:/Spine:camR_ca1_C_PP2B
</value>
<value>
1
</value>
</value>
</property>
</process>
<process class="MassActionFluxProcess" id="reaction_289">
<property name="k">
<value>
1400000.0
</value>
</property>
<property name="StepperID">
<value>
DE1
</value>
</property>
<property name="VariableReferenceList">
<value>
<value>
S0
</value>
<value>
Variable:/Spine:camR_PP2B
</value>
<value>
-1
</value>
</value>
<value>
<value>
S1
</value>
<value>
Variable:/Spine:ca
</value>
<value>
-1
</value>
</value>
<value>
<value>
P0
</value>
<value>
Variable:/Spine:camR_ca1_D_PP2B
</value>
<value>
1
</value>
</value>
</property>
</process>
<process class="MassActionFluxProcess" id="reaction_290">
<property name="k">
<value>
11.648
</value>
</property>
<property name="StepperID">
<value>
DE1
</value>
</property>
<property name="VariableReferenceList">
<value>
<value>
S0
</value>
<value>
Variable:/Spine:camR_ca1_A_PP2B
</value>
<value>
-1
</value>
</value>
<value>
<value>
P0
</value>
<value>
Variable:/Spine:camR_PP2B
</value>
<value>
1
</value>
</value>
<value>
<value>
P1
</value>
<value>
Variable:/Spine:ca
</value>
<value>
1
</value>
</value>
</property>
</process>
<process class="MassActionFluxProcess" id="reaction_291">
<property name="k">
<value>
0.02324
</value>
</property>
<property name="StepperID">
<value>
DE1
</value>
</property>
<property name="VariableReferenceList">
<value>
<value>
S0
</value>
<value>
Variable:/Spine:camR_ca1_B_PP2B
</value>
<value>
-1
</value>
</value>
<value>
<value>
P0
</value>
<value>
Variable:/Spine:camR_PP2B
</value>
<value>
1
</value>
</value>
<value>
<value>
P1
</value>
<value>
Variable:/Spine:ca
</value>
<value>
1
</value>
</value>
</property>
</process>
<process class="MassActionFluxProcess" id="reaction_292">
<property name="k">
<value>
24.36
</value>
</property>
<property name="StepperID">
<value>
DE1
</value>
</property>
<property name="VariableReferenceList">
<value>
<value>
S0
</value>
<value>
Variable:/Spine:camR_ca1_C_PP2B
</value>
<value>
-1
</value>
</value>
<value>
<value>
P0
</value>
<value>
Variable:/Spine:camR_PP2B
</value>
<value>
1
</value>
</value>
<value>
<value>
P1
</value>
<value>
Variable:/Spine:ca
</value>
<value>
1
</value>
</value>
</property>
</process>
<process class="MassActionFluxProcess" id="reaction_293">
<property name="k">
<value>
0.0203
</value>
</property>
<property name="StepperID">
<value>
DE1
</value>
</property>
<property name="VariableReferenceList">
<value>
<value>
S0
</value>
<value>
Variable:/Spine:camR_ca1_D_PP2B
</value>
<value>
-1
</value>
</value>
<value>
<value>
P0
</value>
<value>
Variable:/Spine:camR_PP2B
</value>
<value>
1
</value>
</value>
<value>
<value>
P1
</value>
<value>
Variable:/Spine:ca
</value>
<value>
1
</value>
</value>
</property>
</process>
<process class="MassActionFluxProcess" id="reaction_294">
<property name="k">
<value>
1400000.0
</value>
</property>
<property name="StepperID">
<value>
DE1
</value>
</property>
<property name="VariableReferenceList">
<value>
<value>
S0
</value>
<value>
Variable:/Spine:camR_ca1_A_PP2B
</value>
<value>
-1
</value>
</value>
<value>
<value>
S1
</value>
<value>
Variable:/Spine:ca
</value>
<value>
-1
</value>
</value>
<value>
<value>
P0
</value>
<value>
Variable:/Spine:camR_ca2_AB_PP2B
</value>
<value>
1
</value>
</value>
</property>
</process>
<process class="MassActionFluxProcess" id="reaction_295">
<property name="k">
<value>
1400000.0
</value>
</property>
<property name="StepperID">
<value>
DE1
</value>
</property>
<property name="VariableReferenceList">
<value>
<value>
S0
</value>
<value>
Variable:/Spine:camR_ca1_A_PP2B
</value>
<value>
-1
</value>
</value>
<value>
<value>
S1
</value>
<value>
Variable:/Spine:ca
</value>
<value>
-1
</value>
</value>
<value>
<value>
P0
</value>
<value>
Variable:/Spine:camR_ca2_AC_PP2B
</value>
<value>
1
</value>
</value>
</property>
</process>
<process class="MassActionFluxProcess" id="reaction_296">
<property name="k">
<value>
1400000.0
</value>
</property>
<property name="StepperID">
<value>
DE1
</value>
</property>
<property name="VariableReferenceList">
<value>
<value>
S0
</value>
<value>
Variable:/Spine:camR_ca1_A_PP2B
</value>
<value>
-1
</value>
</value>
<value>
<value>
S1
</value>
<value>
Variable:/Spine:ca
</value>
<value>
-1
</value>
</value>
<value>
<value>
P0
</value>
<value>
Variable:/Spine:camR_ca2_AD_PP2B
</value>
<value>
1
</value>
</value>
</property>
</process>
<process class="MassActionFluxProcess" id="reaction_297">
<property name="k">
<value>
1400000.0
</value>
</property>
<property name="StepperID">
<value>
DE1
</value>
</property>
<property name="VariableReferenceList">
<value>
<value>
S0
</value>
<value>
Variable:/Spine:camR_ca1_B_PP2B
</value>
<value>
-1
</value>
</value>
<value>
<value>
S1
</value>
<value>
Variable:/Spine:ca
</value>
<value>
-1
</value>
</value>
<value>
<value>
P0
</value>
<value>
Variable:/Spine:camR_ca2_AB_PP2B
</value>
<value>
1
</value>
</value>
</property>
</process>
<process class="MassActionFluxProcess" id="reaction_298">
<property name="k">
<value>
1400000.0
</value>
</property>
<property name="StepperID">
<value>
DE1
</value>
</property>
<property name="VariableReferenceList">
<value>
<value>
S0
</value>
<value>
Variable:/Spine:camR_ca1_B_PP2B
</value>
<value>
-1
</value>
</value>
<value>
<value>
S1
</value>
<value>
Variable:/Spine:ca
</value>
<value>
-1
</value>
</value>
<value>
<value>
P0
</value>
<value>
Variable:/Spine:camR_ca2_BC_PP2B
</value>
<value>
1
</value>
</value>
</property>
</process>
<process class="MassActionFluxProcess" id="reaction_299">
<property name="k">
<value>
1400000.0
</value>
</property>
<property name="StepperID">
<value>
DE1
</value>
</property>
<property name="VariableReferenceList">
<value>
<value>
S0
</value>
<value>
Variable:/Spine:camR_ca1_B_PP2B
</value>
<value>
-1
</value>
</value>
<value>
<value>
S1
</value>
<value>
Variable:/Spine:ca
</value>
<value>
-1
</value>
</value>
<value>
<value>
P0
</value>
<value>
Variable:/Spine:camR_ca2_BD_PP2B
</value>
<value>
1
</value>
</value>
</property>
</process>
<process class="MassActionFluxProcess" id="reaction_300">
<property name="k">
<value>
1400000.0
</value>
</property>
<property name="StepperID">
<value>
DE1
</value>
</property>
<property name="VariableReferenceList">
<value>
<value>
S0
</value>
<value>
Variable:/Spine:camR_ca1_C_PP2B
</value>
<value>
-1
</value>
</value>
<value>
<value>
S1
</value>
<value>
Variable:/Spine:ca
</value>
<value>
-1
</value>
</value>
<value>
<value>
P0
</value>
<value>
Variable:/Spine:camR_ca2_AC_PP2B
</value>
<value>
1
</value>
</value>
</property>
</process>
<process class="MassActionFluxProcess" id="reaction_301">
<property name="k">
<value>
1400000.0
</value>
</property>
<property name="StepperID">
<value>
DE1
</value>
</property>
<property name="VariableReferenceList">
<value>
<value>
S0
</value>
<value>
Variable:/Spine:camR_ca1_C_PP2B
</value>
<value>
-1
</value>
</value>
<value>
<value>
S1
</value>
<value>
Variable:/Spine:ca
</value>
<value>
-1
</value>
</value>
<value>
<value>
P0
</value>
<value>
Variable:/Spine:camR_ca2_BC_PP2B
</value>
<value>
1
</value>
</value>
</property>
</process>
<process class="MassActionFluxProcess" id="reaction_302">
<property name="k">
<value>
1400000.0
</value>
</property>
<property name="StepperID">
<value>
DE1
</value>
</property>
<property name="VariableReferenceList">
<value>
<value>
S0
</value>
<value>
Variable:/Spine:camR_ca1_C_PP2B
</value>
<value>
-1
</value>
</value>
<value>
<value>
S1
</value>
<value>
Variable:/Spine:ca
</value>
<value>
-1
</value>
</value>
<value>
<value>
P0
</value>
<value>
Variable:/Spine:camR_ca2_CD_PP2B
</value>
<value>
1
</value>
</value>
</property>
</process>
<process class="MassActionFluxProcess" id="reaction_303">
<property name="k">
<value>
1400000.0
</value>
</property>
<property name="StepperID">
<value>
DE1
</value>
</property>
<property name="VariableReferenceList">
<value>
<value>
S0
</value>
<value>
Variable:/Spine:camR_ca1_D_PP2B
</value>
<value>
-1
</value>
</value>
<value>
<value>
S1
</value>
<value>
Variable:/Spine:ca
</value>
<value>
-1
</value>
</value>
<value>
<value>
P0
</value>
<value>
Variable:/Spine:camR_ca2_AD_PP2B
</value>
<value>
1
</value>
</value>
</property>
</process>
<process class="MassActionFluxProcess" id="reaction_304">
<property name="k">
<value>
1400000.0
</value>
</property>
<property name="StepperID">
<value>
DE1
</value>
</property>
<property name="VariableReferenceList">
<value>
<value>
S0
</value>
<value>
Variable:/Spine:camR_ca1_D_PP2B
</value>
<value>
-1
</value>
</value>
<value>
<value>
S1
</value>
<value>
Variable:/Spine:ca
</value>
<value>
-1
</value>
</value>
<value>
<value>
P0
</value>
<value>
Variable:/Spine:camR_ca2_BD_PP2B
</value>
<value>
1
</value>
</value>
</property>
</process>
<process class="MassActionFluxProcess" id="reaction_305">
<property name="k">
<value>
1400000.0
</value>
</property>
<property name="StepperID">
<value>
DE1
</value>
</property>
<property name="VariableReferenceList">
<value>
<value>
S0
</value>
<value>
Variable:/Spine:camR_ca1_D_PP2B
</value>
<value>
-1
</value>
</value>
<value>
<value>
S1
</value>
<value>
Variable:/Spine:ca
</value>
<value>
-1
</value>
</value>
<value>
<value>
P0
</value>
<value>
Variable:/Spine:camR_ca2_CD_PP2B
</value>
<value>
1
</value>
</value>
</property>
</process>
<process class="MassActionFluxProcess" id="reaction_306">
<property name="k">
<value>
11.648
</value>
</property>
<property name="StepperID">
<value>
DE1
</value>
</property>
<property name="VariableReferenceList">
<value>
<value>
S0
</value>
<value>
Variable:/Spine:camR_ca2_AB_PP2B
</value>
<value>
-1
</value>
</value>
<value>
<value>
P0
</value>
<value>
Variable:/Spine:camR_ca1_B_PP2B
</value>
<value>
1
</value>
</value>
<value>
<value>
P1
</value>
<value>
Variable:/Spine:ca
</value>
<value>
1
</value>
</value>
</property>
</process>
<process class="MassActionFluxProcess" id="reaction_307">
<property name="k">
<value>
0.02324
</value>
</property>
<property name="StepperID">
<value>
DE1
</value>
</property>
<property name="VariableReferenceList">
<value>
<value>
S0
</value>
<value>
Variable:/Spine:camR_ca2_AB_PP2B
</value>
<value>
-1
</value>
</value>
<value>
<value>
P0
</value>
<value>
Variable:/Spine:camR_ca1_A_PP2B
</value>
<value>
1
</value>
</value>
<value>
<value>
P1
</value>
<value>
Variable:/Spine:ca
</value>
<value>
1
</value>
</value>
</property>
</process>
<process class="MassActionFluxProcess" id="reaction_308">
<property name="k">
<value>
11.648
</value>
</property>
<property name="StepperID">
<value>
DE1
</value>
</property>
<property name="VariableReferenceList">
<value>
<value>
S0
</value>
<value>
Variable:/Spine:camR_ca2_AC_PP2B
</value>
<value>
-1
</value>
</value>
<value>
<value>
P0
</value>
<value>
Variable:/Spine:camR_ca1_C_PP2B
</value>
<value>
1
</value>
</value>
<value>
<value>
P1
</value>
<value>
Variable:/Spine:ca
</value>
<value>
1
</value>
</value>
</property>
</process>
<process class="MassActionFluxProcess" id="reaction_309">
<property name="k">
<value>
24.36
</value>
</property>
<property name="StepperID">
<value>
DE1
</value>
</property>
<property name="VariableReferenceList">
<value>
<value>
S0
</value>
<value>
Variable:/Spine:camR_ca2_AC_PP2B
</value>
<value>
-1
</value>
</value>
<value>
<value>
P0
</value>
<value>
Variable:/Spine:camR_ca1_A_PP2B
</value>
<value>
1
</value>
</value>
<value>
<value>
P1
</value>
<value>
Variable:/Spine:ca
</value>
<value>
1
</value>
</value>
</property>
</process>
<process class="MassActionFluxProcess" id="reaction_310">
<property name="k">
<value>
11.648
</value>
</property>
<property name="StepperID">
<value>
DE1
</value>
</property>
<property name="VariableReferenceList">
<value>
<value>
S0
</value>
<value>
Variable:/Spine:camR_ca2_AD_PP2B
</value>
<value>
-1
</value>
</value>
<value>
<value>
P0
</value>
<value>
Variable:/Spine:camR_ca1_D_PP2B
</value>
<value>
1
</value>
</value>
<value>
<value>
P1
</value>
<value>
Variable:/Spine:ca
</value>
<value>
1
</value>
</value>
</property>
</process>
<process class="MassActionFluxProcess" id="reaction_311">
<property name="k">
<value>
0.0203
</value>
</property>
<property name="StepperID">
<value>
DE1
</value>
</property>
<property name="VariableReferenceList">
<value>
<value>
S0
</value>
<value>
Variable:/Spine:camR_ca2_AD_PP2B
</value>
<value>
-1
</value>
</value>
<value>
<value>
P0
</value>
<value>
Variable:/Spine:camR_ca1_A_PP2B
</value>
<value>
1
</value>
</value>
<value>
<value>
P1
</value>
<value>
Variable:/Spine:ca
</value>
<value>
1
</value>
</value>
</property>
</process>
<process class="MassActionFluxProcess" id="reaction_312">
<property name="k">
<value>
0.02324
</value>
</property>
<property name="StepperID">
<value>
DE1
</value>
</property>
<property name="VariableReferenceList">
<value>
<value>
S0
</value>
<value>
Variable:/Spine:camR_ca2_BC_PP2B
</value>
<value>
-1
</value>
</value>
<value>
<value>
P0
</value>
<value>
Variable:/Spine:camR_ca1_C_PP2B
</value>
<value>
1
</value>
</value>
<value>
<value>
P1
</value>
<value>
Variable:/Spine:ca
</value>
<value>
1
</value>
</value>
</property>
</process>
<process class="MassActionFluxProcess" id="reaction_313">
<property name="k">
<value>
24.36
</value>
</property>
<property name="StepperID">
<value>
DE1
</value>
</property>
<property name="VariableReferenceList">
<value>
<value>
S0
</value>
<value>
Variable:/Spine:camR_ca2_BC_PP2B
</value>
<value>
-1
</value>
</value>
<value>
<value>
P0
</value>
<value>
Variable:/Spine:camR_ca1_B_PP2B
</value>
<value>
1
</value>
</value>
<value>
<value>
P1
</value>
<value>
Variable:/Spine:ca
</value>
<value>
1
</value>
</value>
</property>
</process>
<process class="MassActionFluxProcess" id="reaction_314">
<property name="k">
<value>
0.02324
</value>
</property>
<property name="StepperID">
<value>
DE1
</value>
</property>
<property name="VariableReferenceList">
<value>
<value>
S0
</value>
<value>
Variable:/Spine:camR_ca2_BD_PP2B
</value>
<value>
-1
</value>
</value>
<value>
<value>
P0
</value>
<value>
Variable:/Spine:camR_ca1_D_PP2B
</value>
<value>
1
</value>
</value>
<value>
<value>
P1
</value>
<value>
Variable:/Spine:ca
</value>
<value>
1
</value>
</value>
</property>
</process>
<process class="MassActionFluxProcess" id="reaction_315">
<property name="k">
<value>
0.0203
</value>
</property>
<property name="StepperID">
<value>
DE1
</value>
</property>
<property name="VariableReferenceList">
<value>
<value>
S0
</value>
<value>
Variable:/Spine:camR_ca2_BD_PP2B
</value>
<value>
-1
</value>
</value>
<value>
<value>
P0
</value>
<value>
Variable:/Spine:camR_ca1_B_PP2B
</value>
<value>
1
</value>
</value>
<value>
<value>
P1
</value>
<value>
Variable:/Spine:ca
</value>
<value>
1
</value>
</value>
</property>
</process>
<process class="MassActionFluxProcess" id="reaction_316">
<property name="k">
<value>
24.36
</value>
</property>
<property name="StepperID">
<value>
DE1
</value>
</property>
<property name="VariableReferenceList">
<value>
<value>
S0
</value>
<value>
Variable:/Spine:camR_ca2_CD_PP2B
</value>
<value>
-1
</value>
</value>
<value>
<value>
P0
</value>
<value>
Variable:/Spine:camR_ca1_D_PP2B
</value>
<value>
1
</value>
</value>
<value>
<value>
P1
</value>
<value>
Variable:/Spine:ca
</value>
<value>
1
</value>
</value>
</property>
</process>
<process class="MassActionFluxProcess" id="reaction_317">
<property name="k">
<value>
0.0203
</value>
</property>
<property name="StepperID">
<value>
DE1
</value>
</property>
<property name="VariableReferenceList">
<value>
<value>
S0
</value>
<value>
Variable:/Spine:camR_ca2_CD_PP2B
</value>
<value>
-1
</value>
</value>
<value>
<value>
P0
</value>
<value>
Variable:/Spine:camR_ca1_C_PP2B
</value>
<value>
1
</value>
</value>
<value>
<value>
P1
</value>
<value>
Variable:/Spine:ca
</value>
<value>
1
</value>
</value>
</property>
</process>
<process class="MassActionFluxProcess" id="reaction_318">
<property name="k">
<value>
1400000.0
</value>
</property>
<property name="StepperID">
<value>
DE1
</value>
</property>
<property name="VariableReferenceList">
<value>
<value>
S0
</value>
<value>
Variable:/Spine:camR_ca2_AB_PP2B
</value>
<value>
-1
</value>
</value>
<value>
<value>
S1
</value>
<value>
Variable:/Spine:ca
</value>
<value>
-1
</value>
</value>
<value>
<value>
P0
</value>
<value>
Variable:/Spine:camR_ca3_ABC_PP2B
</value>
<value>
1
</value>
</value>
</property>
</process>
<process class="MassActionFluxProcess" id="reaction_319">
<property name="k">
<value>
1400000.0
</value>
</property>
<property name="StepperID">
<value>
DE1
</value>
</property>
<property name="VariableReferenceList">
<value>
<value>
S0
</value>
<value>
Variable:/Spine:camR_ca2_AB_PP2B
</value>
<value>
-1
</value>
</value>
<value>
<value>
S1
</value>
<value>
Variable:/Spine:ca
</value>
<value>
-1
</value>
</value>
<value>
<value>
P0
</value>
<value>
Variable:/Spine:camR_ca3_ABD_PP2B
</value>
<value>
1
</value>
</value>
</property>
</process>
<process class="MassActionFluxProcess" id="reaction_320">
<property name="k">
<value>
1400000.0
</value>
</property>
<property name="StepperID">
<value>
DE1
</value>
</property>
<property name="VariableReferenceList">
<value>
<value>
S0
</value>
<value>
Variable:/Spine:camR_ca2_AC_PP2B
</value>
<value>
-1
</value>
</value>
<value>
<value>
S1
</value>
<value>
Variable:/Spine:ca
</value>
<value>
-1
</value>
</value>
<value>
<value>
P0
</value>
<value>
Variable:/Spine:camR_ca3_ABC_PP2B
</value>
<value>
1
</value>
</value>
</property>
</process>
<process class="MassActionFluxProcess" id="reaction_321">
<property name="k">
<value>
1400000.0
</value>
</property>
<property name="StepperID">
<value>
DE1
</value>
</property>
<property name="VariableReferenceList">
<value>
<value>
S0
</value>
<value>
Variable:/Spine:camR_ca2_AC_PP2B
</value>
<value>
-1
</value>
</value>
<value>
<value>
S1
</value>
<value>
Variable:/Spine:ca
</value>
<value>
-1
</value>
</value>
<value>
<value>
P0
</value>
<value>
Variable:/Spine:camR_ca3_ACD_PP2B
</value>
<value>
1
</value>
</value>
</property>
</process>
<process class="MassActionFluxProcess" id="reaction_322">
<property name="k">
<value>
1400000.0
</value>
</property>
<property name="StepperID">
<value>
DE1
</value>
</property>
<property name="VariableReferenceList">
<value>
<value>
S0
</value>
<value>
Variable:/Spine:camR_ca2_AD_PP2B
</value>
<value>
-1
</value>
</value>
<value>
<value>
S1
</value>
<value>
Variable:/Spine:ca
</value>
<value>
-1
</value>
</value>
<value>
<value>
P0
</value>
<value>
Variable:/Spine:camR_ca3_ABD_PP2B
</value>
<value>
1
</value>
</value>
</property>
</process>
<process class="MassActionFluxProcess" id="reaction_323">
<property name="k">
<value>
1400000.0
</value>
</property>
<property name="StepperID">
<value>
DE1
</value>
</property>
<property name="VariableReferenceList">
<value>
<value>
S0
</value>
<value>
Variable:/Spine:camR_ca2_AD_PP2B
</value>
<value>
-1
</value>
</value>
<value>
<value>
S1
</value>
<value>
Variable:/Spine:ca
</value>
<value>
-1
</value>
</value>
<value>
<value>
P0
</value>
<value>
Variable:/Spine:camR_ca3_ACD_PP2B
</value>
<value>
1
</value>
</value>
</property>
</process>
<process class="MassActionFluxProcess" id="reaction_324">
<property name="k">
<value>
1400000.0
</value>
</property>
<property name="StepperID">
<value>
DE1
</value>
</property>
<property name="VariableReferenceList">
<value>
<value>
S0
</value>
<value>
Variable:/Spine:camR_ca2_BC_PP2B
</value>
<value>
-1
</value>
</value>
<value>
<value>
S1
</value>
<value>
Variable:/Spine:ca
</value>
<value>
-1
</value>
</value>
<value>
<value>
P0
</value>
<value>
Variable:/Spine:camR_ca3_ABC_PP2B
</value>
<value>
1
</value>
</value>
</property>
</process>
<process class="MassActionFluxProcess" id="reaction_325">
<property name="k">
<value>
1400000.0
</value>
</property>
<property name="StepperID">
<value>
DE1
</value>
</property>
<property name="VariableReferenceList">
<value>
<value>
S0
</value>
<value>
Variable:/Spine:camR_ca2_BC_PP2B
</value>
<value>
-1
</value>
</value>
<value>
<value>
S1
</value>
<value>
Variable:/Spine:ca
</value>
<value>
-1
</value>
</value>
<value>
<value>
P0
</value>
<value>
Variable:/Spine:camR_ca3_BCD_PP2B
</value>
<value>
1
</value>
</value>
</property>
</process>
<process class="MassActionFluxProcess" id="reaction_326">
<property name="k">
<value>
1400000.0
</value>
</property>
<property name="StepperID">
<value>
DE1
</value>
</property>
<property name="VariableReferenceList">
<value>
<value>
S0
</value>
<value>
Variable:/Spine:camR_ca2_BD_PP2B
</value>
<value>
-1
</value>
</value>
<value>
<value>
S1
</value>
<value>
Variable:/Spine:ca
</value>
<value>
-1
</value>
</value>
<value>
<value>
P0
</value>
<value>
Variable:/Spine:camR_ca3_ABD_PP2B
</value>
<value>
1
</value>
</value>
</property>
</process>
<process class="MassActionFluxProcess" id="reaction_327">
<property name="k">
<value>
1400000.0
</value>
</property>
<property name="StepperID">
<value>
DE1
</value>
</property>
<property name="VariableReferenceList">
<value>
<value>
S0
</value>
<value>
Variable:/Spine:camR_ca2_BD_PP2B
</value>
<value>
-1
</value>
</value>
<value>
<value>
S1
</value>
<value>
Variable:/Spine:ca
</value>
<value>
-1
</value>
</value>
<value>
<value>
P0
</value>
<value>
Variable:/Spine:camR_ca3_BCD_PP2B
</value>
<value>
1
</value>
</value>
</property>
</process>
<process class="MassActionFluxProcess" id="reaction_328">
<property name="k">
<value>
1400000.0
</value>
</property>
<property name="StepperID">
<value>
DE1
</value>
</property>
<property name="VariableReferenceList">
<value>
<value>
S0
</value>
<value>
Variable:/Spine:camR_ca2_CD_PP2B
</value>
<value>
-1
</value>
</value>
<value>
<value>
S1
</value>
<value>
Variable:/Spine:ca
</value>
<value>
-1
</value>
</value>
<value>
<value>
P0
</value>
<value>
Variable:/Spine:camR_ca3_ACD_PP2B
</value>
<value>
1
</value>
</value>
</property>
</process>
<process class="MassActionFluxProcess" id="reaction_329">
<property name="k">
<value>
1400000.0
</value>
</property>
<property name="StepperID">
<value>
DE1
</value>
</property>
<property name="VariableReferenceList">
<value>
<value>
S0
</value>
<value>
Variable:/Spine:camR_ca2_CD_PP2B
</value>
<value>
-1
</value>
</value>
<value>
<value>
S1
</value>
<value>
Variable:/Spine:ca
</value>
<value>
-1
</value>
</value>
<value>
<value>
P0
</value>
<value>
Variable:/Spine:camR_ca3_BCD_PP2B
</value>
<value>
1
</value>
</value>
</property>
</process>
<process class="MassActionFluxProcess" id="reaction_330">
<property name="k">
<value>
11.648
</value>
</property>
<property name="StepperID">
<value>
DE1
</value>
</property>
<property name="VariableReferenceList">
<value>
<value>
S0
</value>
<value>
Variable:/Spine:camR_ca3_ABC_PP2B
</value>
<value>
-1
</value>
</value>
<value>
<value>
P0
</value>
<value>
Variable:/Spine:camR_ca2_BC_PP2B
</value>
<value>
1
</value>
</value>
<value>
<value>
P1
</value>
<value>
Variable:/Spine:ca
</value>
<value>
1
</value>
</value>
</property>
</process>
<process class="MassActionFluxProcess" id="reaction_331">
<property name="k">
<value>
0.02324
</value>
</property>
<property name="StepperID">
<value>
DE1
</value>
</property>
<property name="VariableReferenceList">
<value>
<value>
S0
</value>
<value>
Variable:/Spine:camR_ca3_ABC_PP2B
</value>
<value>
-1
</value>
</value>
<value>
<value>
P0
</value>
<value>
Variable:/Spine:camR_ca2_AC_PP2B
</value>
<value>
1
</value>
</value>
<value>
<value>
P1
</value>
<value>
Variable:/Spine:ca
</value>
<value>
1
</value>
</value>
</property>
</process>
<process class="MassActionFluxProcess" id="reaction_332">
<property name="k">
<value>
24.36
</value>
</property>
<property name="StepperID">
<value>
DE1
</value>
</property>
<property name="VariableReferenceList">
<value>
<value>
S0
</value>
<value>
Variable:/Spine:camR_ca3_ABC_PP2B
</value>
<value>
-1
</value>
</value>
<value>
<value>
P0
</value>
<value>
Variable:/Spine:camR_ca2_AB_PP2B
</value>
<value>
1
</value>
</value>
<value>
<value>
P1
</value>
<value>
Variable:/Spine:ca
</value>
<value>
1
</value>
</value>
</property>
</process>
<process class="MassActionFluxProcess" id="reaction_333">
<property name="k">
<value>
11.648
</value>
</property>
<property name="StepperID">
<value>
DE1
</value>
</property>
<property name="VariableReferenceList">
<value>
<value>
S0
</value>
<value>
Variable:/Spine:camR_ca3_ABD_PP2B
</value>
<value>
-1
</value>
</value>
<value>
<value>
P0
</value>
<value>
Variable:/Spine:camR_ca2_BD_PP2B
</value>
<value>
1
</value>
</value>
<value>
<value>
P1
</value>
<value>
Variable:/Spine:ca
</value>
<value>
1
</value>
</value>
</property>
</process>
<process class="MassActionFluxProcess" id="reaction_334">
<property name="k">
<value>
0.02324
</value>
</property>
<property name="StepperID">
<value>
DE1
</value>
</property>
<property name="VariableReferenceList">
<value>
<value>
S0
</value>
<value>
Variable:/Spine:camR_ca3_ABD_PP2B
</value>
<value>
-1
</value>
</value>
<value>
<value>
P0
</value>
<value>
Variable:/Spine:camR_ca2_AD_PP2B
</value>
<value>
1
</value>
</value>
<value>
<value>
P1
</value>
<value>
Variable:/Spine:ca
</value>
<value>
1
</value>
</value>
</property>
</process>
<process class="MassActionFluxProcess" id="reaction_335">
<property name="k">
<value>
0.0203
</value>
</property>
<property name="StepperID">
<value>
DE1
</value>
</property>
<property name="VariableReferenceList">
<value>
<value>
S0
</value>
<value>
Variable:/Spine:camR_ca3_ABD_PP2B
</value>
<value>
-1
</value>
</value>
<value>
<value>
P0
</value>
<value>
Variable:/Spine:camR_ca2_AB_PP2B
</value>
<value>
1
</value>
</value>
<value>
<value>
P1
</value>
<value>
Variable:/Spine:ca
</value>
<value>
1
</value>
</value>
</property>
</process>
<process class="MassActionFluxProcess" id="reaction_336">
<property name="k">
<value>
11.648
</value>
</property>
<property name="StepperID">
<value>
DE1
</value>
</property>
<property name="VariableReferenceList">
<value>
<value>
S0
</value>
<value>
Variable:/Spine:camR_ca3_ACD_PP2B
</value>
<value>
-1
</value>
</value>
<value>
<value>
P0
</value>
<value>
Variable:/Spine:camR_ca2_CD_PP2B
</value>
<value>
1
</value>
</value>
<value>
<value>
P1
</value>
<value>
Variable:/Spine:ca
</value>
<value>
1
</value>
</value>
</property>
</process>
<process class="MassActionFluxProcess" id="reaction_337">
<property name="k">
<value>
24.36
</value>
</property>
<property name="StepperID">
<value>
DE1
</value>
</property>
<property name="VariableReferenceList">
<value>
<value>
S0
</value>
<value>
Variable:/Spine:camR_ca3_ACD_PP2B
</value>
<value>
-1
</value>
</value>
<value>
<value>
P0
</value>
<value>
Variable:/Spine:camR_ca2_AD_PP2B
</value>
<value>
1
</value>
</value>
<value>
<value>
P1
</value>
<value>
Variable:/Spine:ca
</value>
<value>
1
</value>
</value>
</property>
</process>
<process class="MassActionFluxProcess" id="reaction_338">
<property name="k">
<value>
0.0203
</value>
</property>
<property name="StepperID">
<value>
DE1
</value>
</property>
<property name="VariableReferenceList">
<value>
<value>
S0
</value>
<value>
Variable:/Spine:camR_ca3_ACD_PP2B
</value>
<value>
-1
</value>
</value>
<value>
<value>
P0
</value>
<value>
Variable:/Spine:camR_ca2_AC_PP2B
</value>
<value>
1
</value>
</value>
<value>
<value>
P1
</value>
<value>
Variable:/Spine:ca
</value>
<value>
1
</value>
</value>
</property>
</process>
<process class="MassActionFluxProcess" id="reaction_339">
<property name="k">
<value>
0.02324
</value>
</property>
<property name="StepperID">
<value>
DE1
</value>
</property>
<property name="VariableReferenceList">
<value>
<value>
S0
</value>
<value>
Variable:/Spine:camR_ca3_BCD_PP2B
</value>
<value>
-1
</value>
</value>
<value>
<value>
P0
</value>
<value>
Variable:/Spine:camR_ca2_CD_PP2B
</value>
<value>
1
</value>
</value>
<value>
<value>
P1
</value>
<value>
Variable:/Spine:ca
</value>
<value>
1
</value>
</value>
</property>
</process>
<process class="MassActionFluxProcess" id="reaction_340">
<property name="k">
<value>
24.36
</value>
</property>
<property name="StepperID">
<value>
DE1
</value>
</property>
<property name="VariableReferenceList">
<value>
<value>
S0
</value>
<value>
Variable:/Spine:camR_ca3_BCD_PP2B
</value>
<value>
-1
</value>
</value>
<value>
<value>
P0
</value>
<value>
Variable:/Spine:camR_ca2_BD_PP2B
</value>
<value>
1
</value>
</value>
<value>
<value>
P1
</value>
<value>
Variable:/Spine:ca
</value>
<value>
1
</value>
</value>
</property>
</process>
<process class="MassActionFluxProcess" id="reaction_341">
<property name="k">
<value>
0.0203
</value>
</property>
<property name="StepperID">
<value>
DE1
</value>
</property>
<property name="VariableReferenceList">
<value>
<value>
S0
</value>
<value>
Variable:/Spine:camR_ca3_BCD_PP2B
</value>
<value>
-1
</value>
</value>
<value>
<value>
P0
</value>
<value>
Variable:/Spine:camR_ca2_BC_PP2B
</value>
<value>
1
</value>
</value>
<value>
<value>
P1
</value>
<value>
Variable:/Spine:ca
</value>
<value>
1
</value>
</value>
</property>
</process>
<process class="MassActionFluxProcess" id="reaction_342">
<property name="k">
<value>
1400000.0
</value>
</property>
<property name="StepperID">
<value>
DE1
</value>
</property>
<property name="VariableReferenceList">
<value>
<value>
S0
</value>
<value>
Variable:/Spine:camR_ca3_ABC_PP2B
</value>
<value>
-1
</value>
</value>
<value>
<value>
S1
</value>
<value>
Variable:/Spine:ca
</value>
<value>
-1
</value>
</value>
<value>
<value>
P0
</value>
<value>
Variable:/Spine:camR_ca4_ABCD_PP2B
</value>
<value>
1
</value>
</value>
</property>
</process>
<process class="MassActionFluxProcess" id="reaction_343">
<property name="k">
<value>
1400000.0
</value>
</property>
<property name="StepperID">
<value>
DE1
</value>
</property>
<property name="VariableReferenceList">
<value>
<value>
S0
</value>
<value>
Variable:/Spine:camR_ca3_ABD_PP2B
</value>
<value>
-1
</value>
</value>
<value>
<value>
S1
</value>
<value>
Variable:/Spine:ca
</value>
<value>
-1
</value>
</value>
<value>
<value>
P0
</value>
<value>
Variable:/Spine:camR_ca4_ABCD_PP2B
</value>
<value>
1
</value>
</value>
</property>
</process>
<process class="MassActionFluxProcess" id="reaction_344">
<property name="k">
<value>
1400000.0
</value>
</property>
<property name="StepperID">
<value>
DE1
</value>
</property>
<property name="VariableReferenceList">
<value>
<value>
S0
</value>
<value>
Variable:/Spine:camR_ca3_ACD_PP2B
</value>
<value>
-1
</value>
</value>
<value>
<value>
S1
</value>
<value>
Variable:/Spine:ca
</value>
<value>
-1
</value>
</value>
<value>
<value>
P0
</value>
<value>
Variable:/Spine:camR_ca4_ABCD_PP2B
</value>
<value>
1
</value>
</value>
</property>
</process>
<process class="MassActionFluxProcess" id="reaction_345">
<property name="k">
<value>
1400000.0
</value>
</property>
<property name="StepperID">
<value>
DE1
</value>
</property>
<property name="VariableReferenceList">
<value>
<value>
S0
</value>
<value>
Variable:/Spine:camR_ca3_BCD_PP2B
</value>
<value>
-1
</value>
</value>
<value>
<value>
S1
</value>
<value>
Variable:/Spine:ca
</value>
<value>
-1
</value>
</value>
<value>
<value>
P0
</value>
<value>
Variable:/Spine:camR_ca4_ABCD_PP2B
</value>
<value>
1
</value>
</value>
</property>
</process>
<process class="MassActionFluxProcess" id="reaction_346">
<property name="k">
<value>
11.648
</value>
</property>
<property name="StepperID">
<value>
DE1
</value>
</property>
<property name="VariableReferenceList">
<value>
<value>
S0
</value>
<value>
Variable:/Spine:camR_ca4_ABCD_PP2B
</value>
<value>
-1
</value>
</value>
<value>
<value>
P0
</value>
<value>
Variable:/Spine:camR_ca3_BCD_PP2B
</value>
<value>
1
</value>
</value>
<value>
<value>
P1
</value>
<value>
Variable:/Spine:ca
</value>
<value>
1
</value>
</value>
</property>
</process>
<process class="MassActionFluxProcess" id="reaction_347">
<property name="k">
<value>
0.02324
</value>
</property>
<property name="StepperID">
<value>
DE1
</value>
</property>
<property name="VariableReferenceList">
<value>
<value>
S0
</value>
<value>
Variable:/Spine:camR_ca4_ABCD_PP2B
</value>
<value>
-1
</value>
</value>
<value>
<value>
P0
</value>
<value>
Variable:/Spine:camR_ca3_ACD_PP2B
</value>
<value>
1
</value>
</value>
<value>
<value>
P1
</value>
<value>
Variable:/Spine:ca
</value>
<value>
1
</value>
</value>
</property>
</process>
<process class="MassActionFluxProcess" id="reaction_348">
<property name="k">
<value>
24.36
</value>
</property>
<property name="StepperID">
<value>
DE1
</value>
</property>
<property name="VariableReferenceList">
<value>
<value>
S0
</value>
<value>
Variable:/Spine:camR_ca4_ABCD_PP2B
</value>
<value>
-1
</value>
</value>
<value>
<value>
P0
</value>
<value>
Variable:/Spine:camR_ca3_ABD_PP2B
</value>
<value>
1
</value>
</value>
<value>
<value>
P1
</value>
<value>
Variable:/Spine:ca
</value>
<value>
1
</value>
</value>
</property>
</process>
<process class="MassActionFluxProcess" id="reaction_349">
<property name="k">
<value>
0.0203
</value>
</property>
<property name="StepperID">
<value>
DE1
</value>
</property>
<property name="VariableReferenceList">
<value>
<value>
S0
</value>
<value>
Variable:/Spine:camR_ca4_ABCD_PP2B
</value>
<value>
-1
</value>
</value>
<value>
<value>
P0
</value>
<value>
Variable:/Spine:camR_ca3_ABC_PP2B
</value>
<value>
1
</value>
</value>
<value>
<value>
P1
</value>
<value>
Variable:/Spine:ca
</value>
<value>
1
</value>
</value>
</property>
</process>
<process class="MassActionFluxProcess" id="reaction_350">
<property name="k">
<value>
0.02324
</value>
</property>
<property name="StepperID">
<value>
DE1
</value>
</property>
<property name="VariableReferenceList">
<value>
<value>
S0
</value>
<value>
Variable:/Spine:camR_ca1_B_CaMKII
</value>
<value>
-1
</value>
</value>
<value>
<value>
P0
</value>
<value>
Variable:/Spine:camR_CaMKII
</value>
<value>
1
</value>
</value>
<value>
<value>
P1
</value>
<value>
Variable:/Spine:ca
</value>
<value>
1
</value>
</value>
</property>
</process>
<process class="MassActionFluxProcess" id="reaction_351">
<property name="k">
<value>
6151.51515152
</value>
</property>
<property name="StepperID">
<value>
DE1
</value>
</property>
<property name="VariableReferenceList">
<value>
<value>
S0
</value>
<value>
Variable:/Spine:camT_ca3_ABC
</value>
<value>
-1
</value>
</value>
<value>
<value>
P0
</value>
<value>
Variable:/Spine:camT_ca2_AB
</value>
<value>
1
</value>
</value>
<value>
<value>
P1
</value>
<value>
Variable:/Spine:ca
</value>
<value>
1
</value>
</value>
</property>
</process>
<process class="PythonFluxProcess" id="r352">
<property name="k">
<value>
6.3
</value>
</property>
<property name="StepperID">
<value>
DE1
</value>
</property>
<property name="Expression">
<value>
(-0.929*(S0.MolarConc/S1.MolarConc)**5+3.128*(S0.MolarConc/S1.MolarConc)**4-4.249*(S0.MolarConc/S1.MolarConc)**3+2.998*(S0.MolarConc/S1.MolarConc)**2+0.05152*(S0.MolarConc/S1.MolarConc)-0.001008)*k*S2.MolarConc*self.getSuperSystem().SizeN_A
</value>
</property>
<property name="VariableReferenceList">
<value>
<value>
S1
</value>
<value>
Variable:/Spine:totalCaMKII
</value>
<value>
0
</value>
</value>
<value>
<value>
S0
</value>
<value>
Variable:/Spine:total_CaMKII_active
</value>
<value>
0
</value>
</value>
<value>
<value>
S2
</value>
<value>
Variable:/Spine:camR_CaMKII
</value>
<value>
-1
</value>
</value>
<value>
<value>
P0
</value>
<value>
Variable:/Spine:camR_CaMKIIp
</value>
<value>
1
</value>
</value>
</property>
</process>
<process class="PythonFluxProcess" id="r353">
<property name="k">
<value>
6.3
</value>
</property>
<property name="StepperID">
<value>
DE1
</value>
</property>
<property name="Expression">
<value>
(-0.929*(S0.MolarConc/S2.MolarConc)**5+3.128*(S0.MolarConc/S2.MolarConc)**4-4.249*(S0.MolarConc/S2.MolarConc)**3+2.998*(S0.MolarConc/S2.MolarConc)**2+0.05152*(S0.MolarConc/S2.MolarConc)-0.001008)*k*S1.MolarConc*self.getSuperSystem().SizeN_A
</value>
</property>
<property name="VariableReferenceList">
<value>
<value>
S2
</value>
<value>
Variable:/Spine:totalCaMKII
</value>
<value>
0
</value>
</value>
<value>
<value>
S0
</value>
<value>
Variable:/Spine:total_CaMKII_active
</value>
<value>
0
</value>
</value>
<value>
<value>
S1
</value>
<value>
Variable:/Spine:camR_ca1_A_CaMKII
</value>
<value>
-1
</value>
</value>
<value>
<value>
P0
</value>
<value>
Variable:/Spine:camR_ca1_A_CaMKIIp
</value>
<value>
1
</value>
</value>
</property>
</process>
<process class="PythonFluxProcess" id="r354">
<property name="k">
<value>
6.3
</value>
</property>
<property name="StepperID">
<value>
DE1
</value>
</property>
<property name="Expression">
<value>
(-0.929*(S0.MolarConc/S2.MolarConc)**5+3.128*(S0.MolarConc/S2.MolarConc)**4-4.249*(S0.MolarConc/S2.MolarConc)**3+2.998*(S0.MolarConc/S2.MolarConc)**2+0.05152*(S0.MolarConc/S2.MolarConc)-0.001008)*k*S1.MolarConc*self.getSuperSystem().SizeN_A
</value>
</property>
<property name="VariableReferenceList">
<value>
<value>
S2
</value>
<value>
Variable:/Spine:totalCaMKII
</value>
<value>
0
</value>
</value>
<value>
<value>
S1
</value>
<value>
Variable:/Spine:camR_ca1_B_CaMKII
</value>
<value>
-1
</value>
</value>
<value>
<value>
S0
</value>
<value>
Variable:/Spine:total_CaMKII_active
</value>
<value>
0
</value>
</value>
<value>
<value>
P0
</value>
<value>
Variable:/Spine:camR_ca1_B_CaMKIIp
</value>
<value>
1
</value>
</value>
</property>
</process>
<process class="PythonFluxProcess" id="r355">
<property name="k">
<value>
6.3
</value>
</property>
<property name="StepperID">
<value>
DE1
</value>
</property>
<property name="Expression">
<value>
(-0.929*(S0.MolarConc/S2.MolarConc)**5+3.128*(S0.MolarConc/S2.MolarConc)**4-4.249*(S0.MolarConc/S2.MolarConc)**3+2.998*(S0.MolarConc/S2.MolarConc)**2+0.05152*(S0.MolarConc/S2.MolarConc)-0.001008)*k*S1.MolarConc*self.getSuperSystem().SizeN_A
</value>
</property>
<property name="VariableReferenceList">
<value>
<value>
S1
</value>
<value>
Variable:/Spine:camR_ca1_C_CaMKII
</value>
<value>
-1
</value>
</value>
<value>
<value>
S0
</value>
<value>
Variable:/Spine:total_CaMKII_active
</value>
<value>
0
</value>
</value>
<value>
<value>
S2
</value>
<value>
Variable:/Spine:totalCaMKII
</value>
<value>
0
</value>
</value>
<value>
<value>
P0
</value>
<value>
Variable:/Spine:camR_ca1_C_CaMKIIp
</value>
<value>
1
</value>
</value>
</property>
</process>
<process class="PythonFluxProcess" id="r356">
<property name="k">
<value>
6.3
</value>
</property>
<property name="StepperID">
<value>
DE1
</value>
</property>
<property name="Expression">
<value>
(-0.929*(S0.MolarConc/S2.MolarConc)**5+3.128*(S0.MolarConc/S2.MolarConc)**4-4.249*(S0.MolarConc/S2.MolarConc)**3+2.998*(S0.MolarConc/S2.MolarConc)**2+0.05152*(S0.MolarConc/S2.MolarConc)-0.001008)*k*S1.MolarConc*self.getSuperSystem().SizeN_A
</value>
</property>
<property name="VariableReferenceList">
<value>
<value>
S2
</value>
<value>
Variable:/Spine:totalCaMKII
</value>
<value>
0
</value>
</value>
<value>
<value>
S0
</value>
<value>
Variable:/Spine:total_CaMKII_active
</value>
<value>
0
</value>
</value>
<value>
<value>
S1
</value>
<value>
Variable:/Spine:camR_ca1_D_CaMKII
</value>
<value>
-1
</value>
</value>
<value>
<value>
P0
</value>
<value>
Variable:/Spine:camR_ca1_D_CaMKIIp
</value>
<value>
1
</value>
</value>
</property>
</process>
<process class="PythonFluxProcess" id="r357">
<property name="k">
<value>
6.3
</value>
</property>
<property name="StepperID">
<value>
DE1
</value>
</property>
<property name="Expression">
<value>
(-0.929*(S0.MolarConc/S2.MolarConc)**5+3.128*(S0.MolarConc/S2.MolarConc)**4-4.249*(S0.MolarConc/S2.MolarConc)**3+2.998*(S0.MolarConc/S2.MolarConc)**2+0.05152*(S0.MolarConc/S2.MolarConc)-0.001008)*k*S1.MolarConc*self.getSuperSystem().SizeN_A
</value>
</property>
<property name="VariableReferenceList">
<value>
<value>
S2
</value>
<value>
Variable:/Spine:totalCaMKII
</value>
<value>
0
</value>
</value>
<value>
<value>
S0
</value>
<value>
Variable:/Spine:total_CaMKII_active
</value>
<value>
0
</value>
</value>
<value>
<value>
S1
</value>
<value>
Variable:/Spine:camR_ca2_AB_CaMKII
</value>
<value>
-1
</value>
</value>
<value>
<value>
P0
</value>
<value>
Variable:/Spine:camR_ca2_AB_CaMKIIp
</value>
<value>
1
</value>
</value>
</property>
</process>
<process class="PythonFluxProcess" id="r358">
<property name="k">
<value>
6.3
</value>
</property>
<property name="StepperID">
<value>
DE1
</value>
</property>
<property name="Expression">
<value>
(-0.929*(S0.MolarConc/S2.MolarConc)**5+3.128*(S0.MolarConc/S2.MolarConc)**4-4.249*(S0.MolarConc/S2.MolarConc)**3+2.998*(S0.MolarConc/S2.MolarConc)**2+0.05152*(S0.MolarConc/S2.MolarConc)-0.001008)*k*S1.MolarConc*self.getSuperSystem().SizeN_A
</value>
</property>
<property name="VariableReferenceList">
<value>
<value>
S2
</value>
<value>
Variable:/Spine:totalCaMKII
</value>
<value>
0
</value>
</value>
<value>
<value>
S0
</value>
<value>
Variable:/Spine:total_CaMKII_active
</value>
<value>
0
</value>
</value>
<value>
<value>
S1
</value>
<value>
Variable:/Spine:camR_ca2_AC_CaMKII
</value>
<value>
-1
</value>
</value>
<value>
<value>
P0
</value>
<value>
Variable:/Spine:camR_ca2_AC_CaMKIIp
</value>
<value>
1
</value>
</value>
</property>
</process>
<process class="PythonFluxProcess" id="r359">
<property name="k">
<value>
6.3
</value>
</property>
<property name="StepperID">
<value>
DE1
</value>
</property>
<property name="Expression">
<value>
(-0.929*(S0.MolarConc/S2.MolarConc)**5+3.128*(S0.MolarConc/S2.MolarConc)**4-4.249*(S0.MolarConc/S2.MolarConc)**3+2.998*(S0.MolarConc/S2.MolarConc)**2+0.05152*(S0.MolarConc/S2.MolarConc)-0.001008)*k*S1.MolarConc*self.getSuperSystem().SizeN_A
</value>
</property>
<property name="VariableReferenceList">
<value>
<value>
S2
</value>
<value>
Variable:/Spine:totalCaMKII
</value>
<value>
0
</value>
</value>
<value>
<value>
S0
</value>
<value>
Variable:/Spine:total_CaMKII_active
</value>
<value>
0
</value>
</value>
<value>
<value>
S1
</value>
<value>
Variable:/Spine:camR_ca2_AD_CaMKII
</value>
<value>
-1
</value>
</value>
<value>
<value>
P0
</value>
<value>
Variable:/Spine:camR_ca2_AD_CaMKIIp
</value>
<value>
1
</value>
</value>
</property>
</process>
<process class="PythonFluxProcess" id="r360">
<property name="k">
<value>
6.3
</value>
</property>
<property name="StepperID">
<value>
DE1
</value>
</property>
<property name="Expression">
<value>
(-0.929*(S0.MolarConc/S2.MolarConc)**5+3.128*(S0.MolarConc/S2.MolarConc)**4-4.249*(S0.MolarConc/S2.MolarConc)**3+2.998*(S0.MolarConc/S2.MolarConc)**2+0.05152*(S0.MolarConc/S2.MolarConc)-0.001008)*k*S1.MolarConc*self.getSuperSystem().SizeN_A
</value>
</property>
<property name="VariableReferenceList">
<value>
<value>
S2
</value>
<value>
Variable:/Spine:totalCaMKII
</value>
<value>
0
</value>
</value>
<value>
<value>
S0
</value>
<value>
Variable:/Spine:total_CaMKII_active
</value>
<value>
0
</value>
</value>
<value>
<value>
S1
</value>
<value>
Variable:/Spine:camR_ca2_BC_CaMKII
</value>
<value>
-1
</value>
</value>
<value>
<value>
P0
</value>
<value>
Variable:/Spine:camR_ca2_BC_CaMKIIp
</value>
<value>
1
</value>
</value>
</property>
</process>
<process class="PythonFluxProcess" id="r361">
<property name="k">
<value>
6.3
</value>
</property>
<property name="StepperID">
<value>
DE1
</value>
</property>
<property name="Expression">
<value>
(-0.929*(S0.MolarConc/S2.MolarConc)**5+3.128*(S0.MolarConc/S2.MolarConc)**4-4.249*(S0.MolarConc/S2.MolarConc)**3+2.998*(S0.MolarConc/S2.MolarConc)**2+0.05152*(S0.MolarConc/S2.MolarConc)-0.001008)*k*S1.MolarConc*self.getSuperSystem().SizeN_A
</value>
</property>
<property name="VariableReferenceList">
<value>
<value>
S2
</value>
<value>
Variable:/Spine:totalCaMKII
</value>
<value>
0
</value>
</value>
<value>
<value>
S1
</value>
<value>
Variable:/Spine:camR_ca2_BD_CaMKII
</value>
<value>
-1
</value>
</value>
<value>
<value>
S0
</value>
<value>
Variable:/Spine:total_CaMKII_active
</value>
<value>
0
</value>
</value>
<value>
<value>
P0
</value>
<value>
Variable:/Spine:camR_ca2_BD_CaMKIIp
</value>
<value>
1
</value>
</value>
</property>
</process>
<process class="PythonFluxProcess" id="r362">
<property name="k">
<value>
6.3
</value>
</property>
<property name="StepperID">
<value>
DE1
</value>
</property>
<property name="Expression">
<value>
(-0.929*(S0.MolarConc/S2.MolarConc)**5+3.128*(S0.MolarConc/S2.MolarConc)**4-4.249*(S0.MolarConc/S2.MolarConc)**3+2.998*(S0.MolarConc/S2.MolarConc)**2+0.05152*(S0.MolarConc/S2.MolarConc)-0.001008)*k*S1.MolarConc*self.getSuperSystem().SizeN_A
</value>
</property>
<property name="VariableReferenceList">
<value>
<value>
S1
</value>
<value>
Variable:/Spine:camR_ca2_CD_CaMKII
</value>
<value>
-1
</value>
</value>
<value>
<value>
S0
</value>
<value>
Variable:/Spine:total_CaMKII_active
</value>
<value>
0
</value>
</value>
<value>
<value>
S2
</value>
<value>
Variable:/Spine:totalCaMKII
</value>
<value>
0
</value>
</value>
<value>
<value>
P0
</value>
<value>
Variable:/Spine:camR_ca2_CD_CaMKIIp
</value>
<value>
1
</value>
</value>
</property>
</process>
<process class="PythonFluxProcess" id="r363">
<property name="k">
<value>
6.3
</value>
</property>
<property name="StepperID">
<value>
DE1
</value>
</property>
<property name="Expression">
<value>
(-0.929*(S0.MolarConc/S2.MolarConc)**5+3.128*(S0.MolarConc/S2.MolarConc)**4-4.249*(S0.MolarConc/S2.MolarConc)**3+2.998*(S0.MolarConc/S2.MolarConc)**2+0.05152*(S0.MolarConc/S2.MolarConc)-0.001008)*k*S1.MolarConc*self.getSuperSystem().SizeN_A
</value>
</property>
<property name="VariableReferenceList">
<value>
<value>
S2
</value>
<value>
Variable:/Spine:totalCaMKII
</value>
<value>
0
</value>
</value>
<value>
<value>
S0
</value>
<value>
Variable:/Spine:total_CaMKII_active
</value>
<value>
0
</value>
</value>
<value>
<value>
S1
</value>
<value>
Variable:/Spine:camR_ca3_ABC_CaMKII
</value>
<value>
-1
</value>
</value>
<value>
<value>
P0
</value>
<value>
Variable:/Spine:camR_ca3_ABC_CaMKIIp
</value>
<value>
1
</value>
</value>
</property>
</process>
<process class="PythonFluxProcess" id="r364">
<property name="k">
<value>
6.3
</value>
</property>
<property name="StepperID">
<value>
DE1
</value>
</property>
<property name="Expression">
<value>
(-0.929*(S0.MolarConc/S2.MolarConc)**5+3.128*(S0.MolarConc/S2.MolarConc)**4-4.249*(S0.MolarConc/S2.MolarConc)**3+2.998*(S0.MolarConc/S2.MolarConc)**2+0.05152*(S0.MolarConc/S2.MolarConc)-0.001008)*k*S1.MolarConc*self.getSuperSystem().SizeN_A
</value>
</property>
<property name="VariableReferenceList">
<value>
<value>
S2
</value>
<value>
Variable:/Spine:totalCaMKII
</value>
<value>
0
</value>
</value>
<value>
<value>
S0
</value>
<value>
Variable:/Spine:total_CaMKII_active
</value>
<value>
0
</value>
</value>
<value>
<value>
S1
</value>
<value>
Variable:/Spine:camR_ca3_ABD_CaMKII
</value>
<value>
-1
</value>
</value>
<value>
<value>
P0
</value>
<value>
Variable:/Spine:camR_ca3_ABD_CaMKIIp
</value>
<value>
1
</value>
</value>
</property>
</process>
<process class="PythonFluxProcess" id="r365">
<property name="k">
<value>
6.3
</value>
</property>
<property name="StepperID">
<value>
DE1
</value>
</property>
<property name="Expression">
<value>
(-0.929*(S0.MolarConc/S2.MolarConc)**5+3.128*(S0.MolarConc/S2.MolarConc)**4-4.249*(S0.MolarConc/S2.MolarConc)**3+2.998*(S0.MolarConc/S2.MolarConc)**2+0.05152*(S0.MolarConc/S2.MolarConc)-0.001008)*k*S1.MolarConc*self.getSuperSystem().SizeN_A
</value>
</property>
<property name="VariableReferenceList">
<value>
<value>
S2
</value>
<value>
Variable:/Spine:totalCaMKII
</value>
<value>
0
</value>
</value>
<value>
<value>
S0
</value>
<value>
Variable:/Spine:total_CaMKII_active
</value>
<value>
0
</value>
</value>
<value>
<value>
S1
</value>
<value>
Variable:/Spine:camR_ca3_ACD_CaMKII
</value>
<value>
-1
</value>
</value>
<value>
<value>
P0
</value>
<value>
Variable:/Spine:camR_ca3_ACD_CaMKIIp
</value>
<value>
1
</value>
</value>
</property>
</process>
<process class="PythonFluxProcess" id="r366">
<property name="k">
<value>
6.3
</value>
</property>
<property name="StepperID">
<value>
DE1
</value>
</property>
<property name="Expression">
<value>
(-0.929*(S0.MolarConc/S2.MolarConc)**5+3.128*(S0.MolarConc/S2.MolarConc)**4-4.249*(S0.MolarConc/S2.MolarConc)**3+2.998*(S0.MolarConc/S2.MolarConc)**2+0.05152*(S0.MolarConc/S2.MolarConc)-0.001008)*k*S1.MolarConc*self.getSuperSystem().SizeN_A
</value>
</property>
<property name="VariableReferenceList">
<value>
<value>
S2
</value>
<value>
Variable:/Spine:totalCaMKII
</value>
<value>
0
</value>
</value>
<value>
<value>
S0
</value>
<value>
Variable:/Spine:total_CaMKII_active
</value>
<value>
0
</value>
</value>
<value>
<value>
S1
</value>
<value>
Variable:/Spine:camR_ca3_BCD_CaMKII
</value>
<value>
-1
</value>
</value>
<value>
<value>
P0
</value>
<value>
Variable:/Spine:camR_ca3_BCD_CaMKIIp
</value>
<value>
1
</value>
</value>
</property>
</process>
<process class="PythonFluxProcess" id="r367">
<property name="k">
<value>
6.3
</value>
</property>
<property name="StepperID">
<value>
DE1
</value>
</property>
<property name="Expression">
<value>
(-0.929*(S0.MolarConc/S2.MolarConc)**5+3.128*(S0.MolarConc/S2.MolarConc)**4-4.249*(S0.MolarConc/S2.MolarConc)**3+2.998*(S0.MolarConc/S2.MolarConc)**2+0.05152*(S0.MolarConc/S2.MolarConc)-0.001008)*k*S1.MolarConc*self.getSuperSystem().SizeN_A
</value>
</property>
<property name="VariableReferenceList">
<value>
<value>
S1
</value>
<value>
Variable:/Spine:camR_ca4_ABCD_CaMKII
</value>
<value>
-1
</value>
</value>
<value>
<value>
S2
</value>
<value>
Variable:/Spine:totalCaMKII
</value>
<value>
0
</value>
</value>
<value>
<value>
S0
</value>
<value>
Variable:/Spine:total_CaMKII_active
</value>
<value>
0
</value>
</value>
<value>
<value>
P0
</value>
<value>
Variable:/Spine:camR_ca4_ABCD_CaMKIIp
</value>
<value>
1
</value>
</value>
</property>
</process>
<process class="MassActionFluxProcess" id="r368">
<property name="k">
<value>
3200000.0
</value>
</property>
<property name="StepperID">
<value>
DE1
</value>
</property>
<property name="VariableReferenceList">
<value>
<value>
S0
</value>
<value>
Variable:/Spine:camR
</value>
<value>
-1
</value>
</value>
<value>
<value>
S1
</value>
<value>
Variable:/Spine:CaMKIIp
</value>
<value>
-1
</value>
</value>
<value>
<value>
P0
</value>
<value>
Variable:/Spine:camR_CaMKIIp
</value>
<value>
1
</value>
</value>
</property>
</process>
<process class="MassActionFluxProcess" id="r369">
<property name="k">
<value>
0.001
</value>
</property>
<property name="StepperID">
<value>
DE1
</value>
</property>
<property name="VariableReferenceList">
<value>
<value>
S0
</value>
<value>
Variable:/Spine:camR_CaMKIIp
</value>
<value>
-1
</value>
</value>
<value>
<value>
P0
</value>
<value>
Variable:/Spine:camR
</value>
<value>
1
</value>
</value>
<value>
<value>
P1
</value>
<value>
Variable:/Spine:CaMKIIp
</value>
<value>
1
</value>
</value>
</property>
</process>
<process class="MassActionFluxProcess" id="r370">
<property name="k">
<value>
3200000.0
</value>
</property>
<property name="StepperID">
<value>
DE1
</value>
</property>
<property name="VariableReferenceList">
<value>
<value>
S0
</value>
<value>
Variable:/Spine:camR_ca1_A
</value>
<value>
-1
</value>
</value>
<value>
<value>
S1
</value>
<value>
Variable:/Spine:CaMKIIp
</value>
<value>
-1
</value>
</value>
<value>
<value>
P0
</value>
<value>
Variable:/Spine:camR_ca1_A_CaMKIIp
</value>
<value>
1
</value>
</value>
</property>
</process>
<process class="MassActionFluxProcess" id="r371">
<property name="k">
<value>
0.001
</value>
</property>
<property name="StepperID">
<value>
DE1
</value>
</property>
<property name="VariableReferenceList">
<value>
<value>
S0
</value>
<value>
Variable:/Spine:camR_ca1_A_CaMKIIp
</value>
<value>
-1
</value>
</value>
<value>
<value>
P0
</value>
<value>
Variable:/Spine:camR_ca1_A
</value>
<value>
1
</value>
</value>
<value>
<value>
P1
</value>
<value>
Variable:/Spine:CaMKIIp
</value>
<value>
1
</value>
</value>
</property>
</process>
<process class="MassActionFluxProcess" id="r372">
<property name="k">
<value>
3200000.0
</value>
</property>
<property name="StepperID">
<value>
DE1
</value>
</property>
<property name="VariableReferenceList">
<value>
<value>
S0
</value>
<value>
Variable:/Spine:camR_ca1_B
</value>
<value>
-1
</value>
</value>
<value>
<value>
S1
</value>
<value>
Variable:/Spine:CaMKIIp
</value>
<value>
-1
</value>
</value>
<value>
<value>
P0
</value>
<value>
Variable:/Spine:camR_ca1_B_CaMKIIp
</value>
<value>
1
</value>
</value>
</property>
</process>
<process class="MassActionFluxProcess" id="r373">
<property name="k">
<value>
0.001
</value>
</property>
<property name="StepperID">
<value>
DE1
</value>
</property>
<property name="VariableReferenceList">
<value>
<value>
S0
</value>
<value>
Variable:/Spine:camR_ca1_B_CaMKIIp
</value>
<value>
-1
</value>
</value>
<value>
<value>
P0
</value>
<value>
Variable:/Spine:camR_ca1_B
</value>
<value>
1
</value>
</value>
<value>
<value>
P1
</value>
<value>
Variable:/Spine:CaMKIIp
</value>
<value>
1
</value>
</value>
</property>
</process>
<process class="MassActionFluxProcess" id="r374">
<property name="k">
<value>
3200000.0
</value>
</property>
<property name="StepperID">
<value>
DE1
</value>
</property>
<property name="VariableReferenceList">
<value>
<value>
S0
</value>
<value>
Variable:/Spine:camR_ca1_C
</value>
<value>
-1
</value>
</value>
<value>
<value>
S1
</value>
<value>
Variable:/Spine:CaMKIIp
</value>
<value>
-1
</value>
</value>
<value>
<value>
P0
</value>
<value>
Variable:/Spine:camR_ca1_C_CaMKIIp
</value>
<value>
1
</value>
</value>
</property>
</process>
<process class="MassActionFluxProcess" id="r375">
<property name="k">
<value>
0.001
</value>
</property>
<property name="StepperID">
<value>
DE1
</value>
</property>
<property name="VariableReferenceList">
<value>
<value>
S0
</value>
<value>
Variable:/Spine:camR_ca1_C_CaMKIIp
</value>
<value>
-1
</value>
</value>
<value>
<value>
P0
</value>
<value>
Variable:/Spine:camR_ca1_C
</value>
<value>
1
</value>
</value>
<value>
<value>
P1
</value>
<value>
Variable:/Spine:CaMKIIp
</value>
<value>
1
</value>
</value>
</property>
</process>
<process class="MassActionFluxProcess" id="r376">
<property name="k">
<value>
3200000.0
</value>
</property>
<property name="StepperID">
<value>
DE1
</value>
</property>
<property name="VariableReferenceList">
<value>
<value>
S0
</value>
<value>
Variable:/Spine:camR_ca1_D
</value>
<value>
-1
</value>
</value>
<value>
<value>
S1
</value>
<value>
Variable:/Spine:CaMKIIp
</value>
<value>
-1
</value>
</value>
<value>
<value>
P0
</value>
<value>
Variable:/Spine:camR_ca1_D_CaMKIIp
</value>
<value>
1
</value>
</value>
</property>
</process>
<process class="MassActionFluxProcess" id="r377">
<property name="k">
<value>
0.001
</value>
</property>
<property name="StepperID">
<value>
DE1
</value>
</property>
<property name="VariableReferenceList">
<value>
<value>
S0
</value>
<value>
Variable:/Spine:camR_ca1_D_CaMKIIp
</value>
<value>
-1
</value>
</value>
<value>
<value>
P0
</value>
<value>
Variable:/Spine:camR_ca1_D
</value>
<value>
1
</value>
</value>
<value>
<value>
P1
</value>
<value>
Variable:/Spine:CaMKIIp
</value>
<value>
1
</value>
</value>
</property>
</process>
<process class="MassActionFluxProcess" id="r378">
<property name="k">
<value>
3200000.0
</value>
</property>
<property name="StepperID">
<value>
DE1
</value>
</property>
<property name="VariableReferenceList">
<value>
<value>
S0
</value>
<value>
Variable:/Spine:camR_ca2_AB
</value>
<value>
-1
</value>
</value>
<value>
<value>
S1
</value>
<value>
Variable:/Spine:CaMKIIp
</value>
<value>
-1
</value>
</value>
<value>
<value>
P0
</value>
<value>
Variable:/Spine:camR_ca2_AB_CaMKIIp
</value>
<value>
1
</value>
</value>
</property>
</process>
<process class="MassActionFluxProcess" id="r379">
<property name="k">
<value>
0.001
</value>
</property>
<property name="StepperID">
<value>
DE1
</value>
</property>
<property name="VariableReferenceList">
<value>
<value>
S0
</value>
<value>
Variable:/Spine:camR_ca2_AB_CaMKIIp
</value>
<value>
-1
</value>
</value>
<value>
<value>
P0
</value>
<value>
Variable:/Spine:camR_ca2_AB
</value>
<value>
1
</value>
</value>
<value>
<value>
P1
</value>
<value>
Variable:/Spine:CaMKIIp
</value>
<value>
1
</value>
</value>
</property>
</process>
<process class="MassActionFluxProcess" id="r380">
<property name="k">
<value>
3200000.0
</value>
</property>
<property name="StepperID">
<value>
DE1
</value>
</property>
<property name="VariableReferenceList">
<value>
<value>
S0
</value>
<value>
Variable:/Spine:camR_ca2_AC
</value>
<value>
-1
</value>
</value>
<value>
<value>
S1
</value>
<value>
Variable:/Spine:CaMKIIp
</value>
<value>
-1
</value>
</value>
<value>
<value>
P0
</value>
<value>
Variable:/Spine:camR_ca2_AC_CaMKIIp
</value>
<value>
1
</value>
</value>
</property>
</process>
<process class="MassActionFluxProcess" id="r381">
<property name="k">
<value>
0.001
</value>
</property>
<property name="StepperID">
<value>
DE1
</value>
</property>
<property name="VariableReferenceList">
<value>
<value>
S0
</value>
<value>
Variable:/Spine:camR_ca2_AC_CaMKIIp
</value>
<value>
-1
</value>
</value>
<value>
<value>
P0
</value>
<value>
Variable:/Spine:camR_ca2_AC
</value>
<value>
1
</value>
</value>
<value>
<value>
P1
</value>
<value>
Variable:/Spine:CaMKIIp
</value>
<value>
1
</value>
</value>
</property>
</process>
<process class="MassActionFluxProcess" id="r382">
<property name="k">
<value>
3200000.0
</value>
</property>
<property name="StepperID">
<value>
DE1
</value>
</property>
<property name="VariableReferenceList">
<value>
<value>
S0
</value>
<value>
Variable:/Spine:camR_ca2_AD
</value>
<value>
-1
</value>
</value>
<value>
<value>
S1
</value>
<value>
Variable:/Spine:CaMKIIp
</value>
<value>
-1
</value>
</value>
<value>
<value>
P0
</value>
<value>
Variable:/Spine:camR_ca2_AD_CaMKIIp
</value>
<value>
1
</value>
</value>
</property>
</process>
<process class="MassActionFluxProcess" id="r383">
<property name="k">
<value>
0.001
</value>
</property>
<property name="StepperID">
<value>
DE1
</value>
</property>
<property name="VariableReferenceList">
<value>
<value>
S0
</value>
<value>
Variable:/Spine:camR_ca2_AD_CaMKIIp
</value>
<value>
-1
</value>
</value>
<value>
<value>
P0
</value>
<value>
Variable:/Spine:camR_ca2_AD
</value>
<value>
1
</value>
</value>
<value>
<value>
P1
</value>
<value>
Variable:/Spine:CaMKIIp
</value>
<value>
1
</value>
</value>
</property>
</process>
<process class="MassActionFluxProcess" id="r384">
<property name="k">
<value>
3200000.0
</value>
</property>
<property name="StepperID">
<value>
DE1
</value>
</property>
<property name="VariableReferenceList">
<value>
<value>
S0
</value>
<value>
Variable:/Spine:camR_ca2_BC
</value>
<value>
-1
</value>
</value>
<value>
<value>
S1
</value>
<value>
Variable:/Spine:CaMKIIp
</value>
<value>
-1
</value>
</value>
<value>
<value>
P0
</value>
<value>
Variable:/Spine:camR_ca2_BC_CaMKIIp
</value>
<value>
1
</value>
</value>
</property>
</process>
<process class="MassActionFluxProcess" id="r385">
<property name="k">
<value>
0.001
</value>
</property>
<property name="StepperID">
<value>
DE1
</value>
</property>
<property name="VariableReferenceList">
<value>
<value>
S0
</value>
<value>
Variable:/Spine:camR_ca2_BC_CaMKIIp
</value>
<value>
-1
</value>
</value>
<value>
<value>
P0
</value>
<value>
Variable:/Spine:camR_ca2_BC
</value>
<value>
1
</value>
</value>
<value>
<value>
P1
</value>
<value>
Variable:/Spine:CaMKIIp
</value>
<value>
1
</value>
</value>
</property>
</process>
<process class="MassActionFluxProcess" id="r386">
<property name="k">
<value>
3200000.0
</value>
</property>
<property name="StepperID">
<value>
DE1
</value>
</property>
<property name="VariableReferenceList">
<value>
<value>
S0
</value>
<value>
Variable:/Spine:camR_ca2_BD
</value>
<value>
-1
</value>
</value>
<value>
<value>
S1
</value>
<value>
Variable:/Spine:CaMKIIp
</value>
<value>
-1
</value>
</value>
<value>
<value>
P0
</value>
<value>
Variable:/Spine:camR_ca2_BD_CaMKIIp
</value>
<value>
1
</value>
</value>
</property>
</process>
<process class="MassActionFluxProcess" id="r387">
<property name="k">
<value>
0.001
</value>
</property>
<property name="StepperID">
<value>
DE1
</value>
</property>
<property name="VariableReferenceList">
<value>
<value>
S0
</value>
<value>
Variable:/Spine:camR_ca2_BD_CaMKIIp
</value>
<value>
-1
</value>
</value>
<value>
<value>
P0
</value>
<value>
Variable:/Spine:camR_ca2_BD
</value>
<value>
1
</value>
</value>
<value>
<value>
P1
</value>
<value>
Variable:/Spine:CaMKIIp
</value>
<value>
1
</value>
</value>
</property>
</process>
<process class="MassActionFluxProcess" id="r388">
<property name="k">
<value>
3200000.0
</value>
</property>
<property name="StepperID">
<value>
DE1
</value>
</property>
<property name="VariableReferenceList">
<value>
<value>
S0
</value>
<value>
Variable:/Spine:camR_ca2_CD
</value>
<value>
-1
</value>
</value>
<value>
<value>
S1
</value>
<value>
Variable:/Spine:CaMKIIp
</value>
<value>
-1
</value>
</value>
<value>
<value>
P0
</value>
<value>
Variable:/Spine:camR_ca2_CD_CaMKIIp
</value>
<value>
1
</value>
</value>
</property>
</process>
<process class="MassActionFluxProcess" id="r389">
<property name="k">
<value>
0.001
</value>
</property>
<property name="StepperID">
<value>
DE1
</value>
</property>
<property name="VariableReferenceList">
<value>
<value>
S0
</value>
<value>
Variable:/Spine:camR_ca2_CD_CaMKIIp
</value>
<value>
-1
</value>
</value>
<value>
<value>
P0
</value>
<value>
Variable:/Spine:camR_ca2_CD
</value>
<value>
1
</value>
</value>
<value>
<value>
P1
</value>
<value>
Variable:/Spine:CaMKIIp
</value>
<value>
1
</value>
</value>
</property>
</process>
<process class="MassActionFluxProcess" id="r390">
<property name="k">
<value>
3200000.0
</value>
</property>
<property name="StepperID">
<value>
DE1
</value>
</property>
<property name="VariableReferenceList">
<value>
<value>
S0
</value>
<value>
Variable:/Spine:camR_ca3_ABC
</value>
<value>
-1
</value>
</value>
<value>
<value>
S1
</value>
<value>
Variable:/Spine:CaMKIIp
</value>
<value>
-1
</value>
</value>
<value>
<value>
P0
</value>
<value>
Variable:/Spine:camR_ca3_ABC_CaMKIIp
</value>
<value>
1
</value>
</value>
</property>
</process>
<process class="MassActionFluxProcess" id="r391">
<property name="k">
<value>
0.001
</value>
</property>
<property name="StepperID">
<value>
DE1
</value>
</property>
<property name="VariableReferenceList">
<value>
<value>
S0
</value>
<value>
Variable:/Spine:camR_ca3_ABC_CaMKIIp
</value>
<value>
-1
</value>
</value>
<value>
<value>
P0
</value>
<value>
Variable:/Spine:camR_ca3_ABC
</value>
<value>
1
</value>
</value>
<value>
<value>
P1
</value>
<value>
Variable:/Spine:CaMKIIp
</value>
<value>
1
</value>
</value>
</property>
</process>
<process class="MassActionFluxProcess" id="r392">
<property name="k">
<value>
3200000.0
</value>
</property>
<property name="StepperID">
<value>
DE1
</value>
</property>
<property name="VariableReferenceList">
<value>
<value>
S0
</value>
<value>
Variable:/Spine:camR_ca3_ABD
</value>
<value>
-1
</value>
</value>
<value>
<value>
S1
</value>
<value>
Variable:/Spine:CaMKIIp
</value>
<value>
-1
</value>
</value>
<value>
<value>
P0
</value>
<value>
Variable:/Spine:camR_ca3_ABD_CaMKIIp
</value>
<value>
1
</value>
</value>
</property>
</process>
<process class="MassActionFluxProcess" id="r393">
<property name="k">
<value>
0.001
</value>
</property>
<property name="StepperID">
<value>
DE1
</value>
</property>
<property name="VariableReferenceList">
<value>
<value>
S0
</value>
<value>
Variable:/Spine:camR_ca3_ABD_CaMKIIp
</value>
<value>
-1
</value>
</value>
<value>
<value>
P0
</value>
<value>
Variable:/Spine:camR_ca3_ABD
</value>
<value>
1
</value>
</value>
<value>
<value>
P1
</value>
<value>
Variable:/Spine:CaMKIIp
</value>
<value>
1
</value>
</value>
</property>
</process>
<process class="MassActionFluxProcess" id="r394">
<property name="k">
<value>
3200000.0
</value>
</property>
<property name="StepperID">
<value>
DE1
</value>
</property>
<property name="VariableReferenceList">
<value>
<value>
S0
</value>
<value>
Variable:/Spine:camR_ca3_ACD
</value>
<value>
-1
</value>
</value>
<value>
<value>
S1
</value>
<value>
Variable:/Spine:CaMKIIp
</value>
<value>
-1
</value>
</value>
<value>
<value>
P0
</value>
<value>
Variable:/Spine:camR_ca3_ACD_CaMKIIp
</value>
<value>
1
</value>
</value>
</property>
</process>
<process class="MassActionFluxProcess" id="r395">
<property name="k">
<value>
0.001
</value>
</property>
<property name="StepperID">
<value>
DE1
</value>
</property>
<property name="VariableReferenceList">
<value>
<value>
S0
</value>
<value>
Variable:/Spine:camR_ca3_ACD_CaMKIIp
</value>
<value>
-1
</value>
</value>
<value>
<value>
P0
</value>
<value>
Variable:/Spine:camR_ca3_ACD
</value>
<value>
1
</value>
</value>
<value>
<value>
P1
</value>
<value>
Variable:/Spine:CaMKIIp
</value>
<value>
1
</value>
</value>
</property>
</process>
<process class="MassActionFluxProcess" id="r396">
<property name="k">
<value>
3200000.0
</value>
</property>
<property name="StepperID">
<value>
DE1
</value>
</property>
<property name="VariableReferenceList">
<value>
<value>
S0
</value>
<value>
Variable:/Spine:camR_ca3_BCD
</value>
<value>
-1
</value>
</value>
<value>
<value>
S1
</value>
<value>
Variable:/Spine:CaMKIIp
</value>
<value>
-1
</value>
</value>
<value>
<value>
P0
</value>
<value>
Variable:/Spine:camR_ca3_BCD_CaMKIIp
</value>
<value>
1
</value>
</value>
</property>
</process>
<process class="MassActionFluxProcess" id="r397">
<property name="k">
<value>
0.001
</value>
</property>
<property name="StepperID">
<value>
DE1
</value>
</property>
<property name="VariableReferenceList">
<value>
<value>
S0
</value>
<value>
Variable:/Spine:camR_ca3_BCD_CaMKIIp
</value>
<value>
-1
</value>
</value>
<value>
<value>
P0
</value>
<value>
Variable:/Spine:camR_ca3_BCD
</value>
<value>
1
</value>
</value>
<value>
<value>
P1
</value>
<value>
Variable:/Spine:CaMKIIp
</value>
<value>
1
</value>
</value>
</property>
</process>
<process class="MassActionFluxProcess" id="r398">
<property name="k">
<value>
3200000.0
</value>
</property>
<property name="StepperID">
<value>
DE1
</value>
</property>
<property name="VariableReferenceList">
<value>
<value>
S0
</value>
<value>
Variable:/Spine:camR_ca4_ABCD
</value>
<value>
-1
</value>
</value>
<value>
<value>
S1
</value>
<value>
Variable:/Spine:CaMKIIp
</value>
<value>
-1
</value>
</value>
<value>
<value>
P0
</value>
<value>
Variable:/Spine:camR_ca4_ABCD_CaMKIIp
</value>
<value>
1
</value>
</value>
</property>
</process>
<process class="MassActionFluxProcess" id="r399">
<property name="k">
<value>
0.001
</value>
</property>
<property name="StepperID">
<value>
DE1
</value>
</property>
<property name="VariableReferenceList">
<value>
<value>
S0
</value>
<value>
Variable:/Spine:camR_ca4_ABCD_CaMKIIp
</value>
<value>
-1
</value>
</value>
<value>
<value>
P0
</value>
<value>
Variable:/Spine:camR_ca4_ABCD
</value>
<value>
1
</value>
</value>
<value>
<value>
P1
</value>
<value>
Variable:/Spine:CaMKIIp
</value>
<value>
1
</value>
</value>
</property>
</process>
<process class="MassActionFluxProcess" id="r504">
<property name="k">
<value>
1400000.0
</value>
</property>
<property name="StepperID">
<value>
DE1
</value>
</property>
<property name="VariableReferenceList">
<value>
<value>
S0
</value>
<value>
Variable:/Spine:camR_CaMKIIp
</value>
<value>
-1
</value>
</value>
<value>
<value>
S1
</value>
<value>
Variable:/Spine:ca
</value>
<value>
-1
</value>
</value>
<value>
<value>
P0
</value>
<value>
Variable:/Spine:camR_ca1_A_CaMKIIp
</value>
<value>
1
</value>
</value>
</property>
</process>
<process class="MassActionFluxProcess" id="r505">
<property name="k">
<value>
1400000.0
</value>
</property>
<property name="StepperID">
<value>
DE1
</value>
</property>
<property name="VariableReferenceList">
<value>
<value>
S0
</value>
<value>
Variable:/Spine:camR_CaMKIIp
</value>
<value>
-1
</value>
</value>
<value>
<value>
S1
</value>
<value>
Variable:/Spine:ca
</value>
<value>
-1
</value>
</value>
<value>
<value>
P0
</value>
<value>
Variable:/Spine:camR_ca1_B_CaMKIIp
</value>
<value>
1
</value>
</value>
</property>
</process>
<process class="MassActionFluxProcess" id="r506">
<property name="k">
<value>
1400000.0
</value>
</property>
<property name="StepperID">
<value>
DE1
</value>
</property>
<property name="VariableReferenceList">
<value>
<value>
S0
</value>
<value>
Variable:/Spine:camR_CaMKIIp
</value>
<value>
-1
</value>
</value>
<value>
<value>
S1
</value>
<value>
Variable:/Spine:ca
</value>
<value>
-1
</value>
</value>
<value>
<value>
P0
</value>
<value>
Variable:/Spine:camR_ca1_C_CaMKIIp
</value>
<value>
1
</value>
</value>
</property>
</process>
<process class="MassActionFluxProcess" id="r507">
<property name="k">
<value>
1400000.0
</value>
</property>
<property name="StepperID">
<value>
DE1
</value>
</property>
<property name="VariableReferenceList">
<value>
<value>
S0
</value>
<value>
Variable:/Spine:camR_CaMKIIp
</value>
<value>
-1
</value>
</value>
<value>
<value>
S1
</value>
<value>
Variable:/Spine:ca
</value>
<value>
-1
</value>
</value>
<value>
<value>
P0
</value>
<value>
Variable:/Spine:camR_ca1_D_CaMKIIp
</value>
<value>
1
</value>
</value>
</property>
</process>
<process class="MassActionFluxProcess" id="r508">
<property name="k">
<value>
11.648
</value>
</property>
<property name="StepperID">
<value>
DE1
</value>
</property>
<property name="VariableReferenceList">
<value>
<value>
S0
</value>
<value>
Variable:/Spine:camR_ca1_A_CaMKIIp
</value>
<value>
-1
</value>
</value>
<value>
<value>
P0
</value>
<value>
Variable:/Spine:camR_CaMKIIp
</value>
<value>
1
</value>
</value>
<value>
<value>
P1
</value>
<value>
Variable:/Spine:ca
</value>
<value>
1
</value>
</value>
</property>
</process>
<process class="MassActionFluxProcess" id="r567">
<property name="k">
<value>
0.02324
</value>
</property>
<property name="StepperID">
<value>
DE1
</value>
</property>
<property name="VariableReferenceList">
<value>
<value>
S0
</value>
<value>
Variable:/Spine:camR_ca1_B_CaMKIIp
</value>
<value>
-1
</value>
</value>
<value>
<value>
P0
</value>
<value>
Variable:/Spine:camR_CaMKIIp
</value>
<value>
1
</value>
</value>
<value>
<value>
P1
</value>
<value>
Variable:/Spine:ca
</value>
<value>
1
</value>
</value>
</property>
</process>
<process class="MassActionFluxProcess" id="r509">
<property name="k">
<value>
24.36
</value>
</property>
<property name="StepperID">
<value>
DE1
</value>
</property>
<property name="VariableReferenceList">
<value>
<value>
S0
</value>
<value>
Variable:/Spine:camR_ca1_C_CaMKIIp
</value>
<value>
-1
</value>
</value>
<value>
<value>
P0
</value>
<value>
Variable:/Spine:camR_CaMKIIp
</value>
<value>
1
</value>
</value>
<value>
<value>
P1
</value>
<value>
Variable:/Spine:ca
</value>
<value>
1
</value>
</value>
</property>
</process>
<process class="MassActionFluxProcess" id="r510">
<property name="k">
<value>
0.0203
</value>
</property>
<property name="StepperID">
<value>
DE1
</value>
</property>
<property name="VariableReferenceList">
<value>
<value>
S0
</value>
<value>
Variable:/Spine:camR_ca1_D_CaMKIIp
</value>
<value>
-1
</value>
</value>
<value>
<value>
P0
</value>
<value>
Variable:/Spine:camR_CaMKIIp
</value>
<value>
1
</value>
</value>
<value>
<value>
P1
</value>
<value>
Variable:/Spine:ca
</value>
<value>
1
</value>
</value>
</property>
</process>
<process class="MassActionFluxProcess" id="r511">
<property name="k">
<value>
1400000.0
</value>
</property>
<property name="StepperID">
<value>
DE1
</value>
</property>
<property name="VariableReferenceList">
<value>
<value>
S0
</value>
<value>
Variable:/Spine:camR_ca1_A_CaMKIIp
</value>
<value>
-1
</value>
</value>
<value>
<value>
S1
</value>
<value>
Variable:/Spine:ca
</value>
<value>
-1
</value>
</value>
<value>
<value>
P0
</value>
<value>
Variable:/Spine:camR_ca2_AB_CaMKIIp
</value>
<value>
1
</value>
</value>
</property>
</process>
<process class="MassActionFluxProcess" id="r512">
<property name="k">
<value>
1400000.0
</value>
</property>
<property name="StepperID">
<value>
DE1
</value>
</property>
<property name="VariableReferenceList">
<value>
<value>
S0
</value>
<value>
Variable:/Spine:camR_ca1_A_CaMKIIp
</value>
<value>
-1
</value>
</value>
<value>
<value>
S1
</value>
<value>
Variable:/Spine:ca
</value>
<value>
-1
</value>
</value>
<value>
<value>
P0
</value>
<value>
Variable:/Spine:camR_ca2_AC_CaMKIIp
</value>
<value>
1
</value>
</value>
</property>
</process>
<process class="MassActionFluxProcess" id="r513">
<property name="k">
<value>
1400000.0
</value>
</property>
<property name="StepperID">
<value>
DE1
</value>
</property>
<property name="VariableReferenceList">
<value>
<value>
S0
</value>
<value>
Variable:/Spine:camR_ca1_A_CaMKIIp
</value>
<value>
-1
</value>
</value>
<value>
<value>
S1
</value>
<value>
Variable:/Spine:ca
</value>
<value>
-1
</value>
</value>
<value>
<value>
P0
</value>
<value>
Variable:/Spine:camR_ca2_AD_CaMKIIp
</value>
<value>
1
</value>
</value>
</property>
</process>
<process class="MassActionFluxProcess" id="r514">
<property name="k">
<value>
1400000.0
</value>
</property>
<property name="StepperID">
<value>
DE1
</value>
</property>
<property name="VariableReferenceList">
<value>
<value>
S0
</value>
<value>
Variable:/Spine:camR_ca1_B_CaMKIIp
</value>
<value>
-1
</value>
</value>
<value>
<value>
S1
</value>
<value>
Variable:/Spine:ca
</value>
<value>
-1
</value>
</value>
<value>
<value>
P0
</value>
<value>
Variable:/Spine:camR_ca2_AB_CaMKIIp
</value>
<value>
1
</value>
</value>
</property>
</process>
<process class="MassActionFluxProcess" id="r515">
<property name="k">
<value>
1400000.0
</value>
</property>
<property name="StepperID">
<value>
DE1
</value>
</property>
<property name="VariableReferenceList">
<value>
<value>
S0
</value>
<value>
Variable:/Spine:camR_ca1_B_CaMKIIp
</value>
<value>
-1
</value>
</value>
<value>
<value>
S1
</value>
<value>
Variable:/Spine:ca
</value>
<value>
-1
</value>
</value>
<value>
<value>
P0
</value>
<value>
Variable:/Spine:camR_ca2_BC_CaMKIIp
</value>
<value>
1
</value>
</value>
</property>
</process>
<process class="MassActionFluxProcess" id="r516">
<property name="k">
<value>
1400000.0
</value>
</property>
<property name="StepperID">
<value>
DE1
</value>
</property>
<property name="VariableReferenceList">
<value>
<value>
S0
</value>
<value>
Variable:/Spine:camR_ca1_B_CaMKIIp
</value>
<value>
-1
</value>
</value>
<value>
<value>
S1
</value>
<value>
Variable:/Spine:ca
</value>
<value>
-1
</value>
</value>
<value>
<value>
P0
</value>
<value>
Variable:/Spine:camR_ca2_BD_CaMKIIp
</value>
<value>
1
</value>
</value>
</property>
</process>
<process class="MassActionFluxProcess" id="r517">
<property name="k">
<value>
1400000.0
</value>
</property>
<property name="StepperID">
<value>
DE1
</value>
</property>
<property name="VariableReferenceList">
<value>
<value>
S0
</value>
<value>
Variable:/Spine:camR_ca1_C_CaMKIIp
</value>
<value>
-1
</value>
</value>
<value>
<value>
S1
</value>
<value>
Variable:/Spine:ca
</value>
<value>
-1
</value>
</value>
<value>
<value>
P0
</value>
<value>
Variable:/Spine:camR_ca2_AC_CaMKIIp
</value>
<value>
1
</value>
</value>
</property>
</process>
<process class="MassActionFluxProcess" id="r518">
<property name="k">
<value>
1400000.0
</value>
</property>
<property name="StepperID">
<value>
DE1
</value>
</property>
<property name="VariableReferenceList">
<value>
<value>
S0
</value>
<value>
Variable:/Spine:camR_ca1_C_CaMKIIp
</value>
<value>
-1
</value>
</value>
<value>
<value>
S1
</value>
<value>
Variable:/Spine:ca
</value>
<value>
-1
</value>
</value>
<value>
<value>
P0
</value>
<value>
Variable:/Spine:camR_ca2_BC_CaMKIIp
</value>
<value>
1
</value>
</value>
</property>
</process>
<process class="MassActionFluxProcess" id="r519">
<property name="k">
<value>
1400000.0
</value>
</property>
<property name="StepperID">
<value>
DE1
</value>
</property>
<property name="VariableReferenceList">
<value>
<value>
S0
</value>
<value>
Variable:/Spine:camR_ca1_C_CaMKIIp
</value>
<value>
-1
</value>
</value>
<value>
<value>
S1
</value>
<value>
Variable:/Spine:ca
</value>
<value>
-1
</value>
</value>
<value>
<value>
P0
</value>
<value>
Variable:/Spine:camR_ca2_CD_CaMKIIp
</value>
<value>
1
</value>
</value>
</property>
</process>
<process class="MassActionFluxProcess" id="r520">
<property name="k">
<value>
1400000.0
</value>
</property>
<property name="StepperID">
<value>
DE1
</value>
</property>
<property name="VariableReferenceList">
<value>
<value>
S0
</value>
<value>
Variable:/Spine:camR_ca1_D_CaMKIIp
</value>
<value>
-1
</value>
</value>
<value>
<value>
S1
</value>
<value>
Variable:/Spine:ca
</value>
<value>
-1
</value>
</value>
<value>
<value>
P0
</value>
<value>
Variable:/Spine:camR_ca2_AD_CaMKIIp
</value>
<value>
1
</value>
</value>
</property>
</process>
<process class="MassActionFluxProcess" id="r521">
<property name="k">
<value>
1400000.0
</value>
</property>
<property name="StepperID">
<value>
DE1
</value>
</property>
<property name="VariableReferenceList">
<value>
<value>
S0
</value>
<value>
Variable:/Spine:camR_ca1_D_CaMKIIp
</value>
<value>
-1
</value>
</value>
<value>
<value>
S1
</value>
<value>
Variable:/Spine:ca
</value>
<value>
-1
</value>
</value>
<value>
<value>
P0
</value>
<value>
Variable:/Spine:camR_ca2_BD_CaMKIIp
</value>
<value>
1
</value>
</value>
</property>
</process>
<process class="MassActionFluxProcess" id="r522">
<property name="k">
<value>
1400000.0
</value>
</property>
<property name="StepperID">
<value>
DE1
</value>
</property>
<property name="VariableReferenceList">
<value>
<value>
S0
</value>
<value>
Variable:/Spine:camR_ca1_D_CaMKIIp
</value>
<value>
-1
</value>
</value>
<value>
<value>
S1
</value>
<value>
Variable:/Spine:ca
</value>
<value>
-1
</value>
</value>
<value>
<value>
P0
</value>
<value>
Variable:/Spine:camR_ca2_CD_CaMKIIp
</value>
<value>
1
</value>
</value>
</property>
</process>
<process class="MassActionFluxProcess" id="r523">
<property name="k">
<value>
11.648
</value>
</property>
<property name="StepperID">
<value>
DE1
</value>
</property>
<property name="VariableReferenceList">
<value>
<value>
S0
</value>
<value>
Variable:/Spine:camR_ca2_AB_CaMKIIp
</value>
<value>
-1
</value>
</value>
<value>
<value>
P0
</value>
<value>
Variable:/Spine:camR_ca1_B_CaMKIIp
</value>
<value>
1
</value>
</value>
<value>
<value>
P1
</value>
<value>
Variable:/Spine:ca
</value>
<value>
1
</value>
</value>
</property>
</process>
<process class="MassActionFluxProcess" id="r524">
<property name="k">
<value>
0.02324
</value>
</property>
<property name="StepperID">
<value>
DE1
</value>
</property>
<property name="VariableReferenceList">
<value>
<value>
S0
</value>
<value>
Variable:/Spine:camR_ca2_AB_CaMKIIp
</value>
<value>
-1
</value>
</value>
<value>
<value>
P0
</value>
<value>
Variable:/Spine:camR_ca1_A_CaMKIIp
</value>
<value>
1
</value>
</value>
<value>
<value>
P1
</value>
<value>
Variable:/Spine:ca
</value>
<value>
1
</value>
</value>
</property>
</process>
<process class="MassActionFluxProcess" id="r525">
<property name="k">
<value>
11.648
</value>
</property>
<property name="StepperID">
<value>
DE1
</value>
</property>
<property name="VariableReferenceList">
<value>
<value>
S0
</value>
<value>
Variable:/Spine:camR_ca2_AC_CaMKIIp
</value>
<value>
-1
</value>
</value>
<value>
<value>
P0
</value>
<value>
Variable:/Spine:camR_ca1_C_CaMKIIp
</value>
<value>
1
</value>
</value>
<value>
<value>
P1
</value>
<value>
Variable:/Spine:ca
</value>
<value>
1
</value>
</value>
</property>
</process>
<process class="MassActionFluxProcess" id="r526">
<property name="k">
<value>
24.36
</value>
</property>
<property name="StepperID">
<value>
DE1
</value>
</property>
<property name="VariableReferenceList">
<value>
<value>
S0
</value>
<value>
Variable:/Spine:camR_ca2_AC_CaMKIIp
</value>
<value>
-1
</value>
</value>
<value>
<value>
P0
</value>
<value>
Variable:/Spine:camR_ca1_A_CaMKIIp
</value>
<value>
1
</value>
</value>
<value>
<value>
P1
</value>
<value>
Variable:/Spine:ca
</value>
<value>
1
</value>
</value>
</property>
</process>
<process class="MassActionFluxProcess" id="r527">
<property name="k">
<value>
11.648
</value>
</property>
<property name="StepperID">
<value>
DE1
</value>
</property>
<property name="VariableReferenceList">
<value>
<value>
S0
</value>
<value>
Variable:/Spine:camR_ca2_AD_CaMKIIp
</value>
<value>
-1
</value>
</value>
<value>
<value>
P0
</value>
<value>
Variable:/Spine:camR_ca1_D_CaMKIIp
</value>
<value>
1
</value>
</value>
<value>
<value>
P1
</value>
<value>
Variable:/Spine:ca
</value>
<value>
1
</value>
</value>
</property>
</process>
<process class="MassActionFluxProcess" id="r528">
<property name="k">
<value>
0.0203
</value>
</property>
<property name="StepperID">
<value>
DE1
</value>
</property>
<property name="VariableReferenceList">
<value>
<value>
S0
</value>
<value>
Variable:/Spine:camR_ca2_AD_CaMKIIp
</value>
<value>
-1
</value>
</value>
<value>
<value>
P0
</value>
<value>
Variable:/Spine:camR_ca1_A_CaMKIIp
</value>
<value>
1
</value>
</value>
<value>
<value>
P1
</value>
<value>
Variable:/Spine:ca
</value>
<value>
1
</value>
</value>
</property>
</process>
<process class="MassActionFluxProcess" id="r529">
<property name="k">
<value>
0.02324
</value>
</property>
<property name="StepperID">
<value>
DE1
</value>
</property>
<property name="VariableReferenceList">
<value>
<value>
S0
</value>
<value>
Variable:/Spine:camR_ca2_BC_CaMKIIp
</value>
<value>
-1
</value>
</value>
<value>
<value>
P0
</value>
<value>
Variable:/Spine:camR_ca1_C_CaMKIIp
</value>
<value>
1
</value>
</value>
<value>
<value>
P1
</value>
<value>
Variable:/Spine:ca
</value>
<value>
1
</value>
</value>
</property>
</process>
<process class="MassActionFluxProcess" id="r530">
<property name="k">
<value>
24.36
</value>
</property>
<property name="StepperID">
<value>
DE1
</value>
</property>
<property name="VariableReferenceList">
<value>
<value>
S0
</value>
<value>
Variable:/Spine:camR_ca2_BC_CaMKIIp
</value>
<value>
-1
</value>
</value>
<value>
<value>
P0
</value>
<value>
Variable:/Spine:camR_ca1_B_CaMKIIp
</value>
<value>
1
</value>
</value>
<value>
<value>
P1
</value>
<value>
Variable:/Spine:ca
</value>
<value>
1
</value>
</value>
</property>
</process>
<process class="MassActionFluxProcess" id="r531">
<property name="k">
<value>
0.02324
</value>
</property>
<property name="StepperID">
<value>
DE1
</value>
</property>
<property name="VariableReferenceList">
<value>
<value>
S0
</value>
<value>
Variable:/Spine:camR_ca2_BD_CaMKIIp
</value>
<value>
-1
</value>
</value>
<value>
<value>
P0
</value>
<value>
Variable:/Spine:camR_ca1_D_CaMKIIp
</value>
<value>
1
</value>
</value>
<value>
<value>
P1
</value>
<value>
Variable:/Spine:ca
</value>
<value>
1
</value>
</value>
</property>
</process>
<process class="MassActionFluxProcess" id="r532">
<property name="k">
<value>
0.0203
</value>
</property>
<property name="StepperID">
<value>
DE1
</value>
</property>
<property name="VariableReferenceList">
<value>
<value>
S0
</value>
<value>
Variable:/Spine:camR_ca2_BD_CaMKIIp
</value>
<value>
-1
</value>
</value>
<value>
<value>
P0
</value>
<value>
Variable:/Spine:camR_ca1_B_CaMKIIp
</value>
<value>
1
</value>
</value>
<value>
<value>
P1
</value>
<value>
Variable:/Spine:ca
</value>
<value>
1
</value>
</value>
</property>
</process>
<process class="MassActionFluxProcess" id="r533">
<property name="k">
<value>
24.36
</value>
</property>
<property name="StepperID">
<value>
DE1
</value>
</property>
<property name="VariableReferenceList">
<value>
<value>
S0
</value>
<value>
Variable:/Spine:camR_ca2_CD_CaMKIIp
</value>
<value>
-1
</value>
</value>
<value>
<value>
P0
</value>
<value>
Variable:/Spine:camR_ca1_D_CaMKIIp
</value>
<value>
1
</value>
</value>
<value>
<value>
P1
</value>
<value>
Variable:/Spine:ca
</value>
<value>
1
</value>
</value>
</property>
</process>
<process class="MassActionFluxProcess" id="r534">
<property name="k">
<value>
0.0203
</value>
</property>
<property name="StepperID">
<value>
DE1
</value>
</property>
<property name="VariableReferenceList">
<value>
<value>
S0
</value>
<value>
Variable:/Spine:camR_ca2_CD_CaMKIIp
</value>
<value>
-1
</value>
</value>
<value>
<value>
P0
</value>
<value>
Variable:/Spine:camR_ca1_C_CaMKIIp
</value>
<value>
1
</value>
</value>
<value>
<value>
P1
</value>
<value>
Variable:/Spine:ca
</value>
<value>
1
</value>
</value>
</property>
</process>
<process class="MassActionFluxProcess" id="r535">
<property name="k">
<value>
1400000.0
</value>
</property>
<property name="StepperID">
<value>
DE1
</value>
</property>
<property name="VariableReferenceList">
<value>
<value>
S0
</value>
<value>
Variable:/Spine:camR_ca2_AB_CaMKIIp
</value>
<value>
-1
</value>
</value>
<value>
<value>
S1
</value>
<value>
Variable:/Spine:ca
</value>
<value>
-1
</value>
</value>
<value>
<value>
P0
</value>
<value>
Variable:/Spine:camR_ca3_ABC_CaMKIIp
</value>
<value>
1
</value>
</value>
</property>
</process>
<process class="MassActionFluxProcess" id="r536">
<property name="k">
<value>
1400000.0
</value>
</property>
<property name="StepperID">
<value>
DE1
</value>
</property>
<property name="VariableReferenceList">
<value>
<value>
S0
</value>
<value>
Variable:/Spine:camR_ca2_AB_CaMKIIp
</value>
<value>
-1
</value>
</value>
<value>
<value>
S1
</value>
<value>
Variable:/Spine:ca
</value>
<value>
-1
</value>
</value>
<value>
<value>
P0
</value>
<value>
Variable:/Spine:camR_ca3_ABD_CaMKIIp
</value>
<value>
1
</value>
</value>
</property>
</process>
<process class="MassActionFluxProcess" id="r537">
<property name="k">
<value>
1400000.0
</value>
</property>
<property name="StepperID">
<value>
DE1
</value>
</property>
<property name="VariableReferenceList">
<value>
<value>
S0
</value>
<value>
Variable:/Spine:camR_ca2_AC_CaMKIIp
</value>
<value>
-1
</value>
</value>
<value>
<value>
S1
</value>
<value>
Variable:/Spine:ca
</value>
<value>
-1
</value>
</value>
<value>
<value>
P0
</value>
<value>
Variable:/Spine:camR_ca3_ABC_CaMKIIp
</value>
<value>
1
</value>
</value>
</property>
</process>
<process class="MassActionFluxProcess" id="r538">
<property name="k">
<value>
1400000.0
</value>
</property>
<property name="StepperID">
<value>
DE1
</value>
</property>
<property name="VariableReferenceList">
<value>
<value>
S0
</value>
<value>
Variable:/Spine:camR_ca2_AC_CaMKIIp
</value>
<value>
-1
</value>
</value>
<value>
<value>
S1
</value>
<value>
Variable:/Spine:ca
</value>
<value>
-1
</value>
</value>
<value>
<value>
P0
</value>
<value>
Variable:/Spine:camR_ca3_ACD_CaMKIIp
</value>
<value>
1
</value>
</value>
</property>
</process>
<process class="MassActionFluxProcess" id="r539">
<property name="k">
<value>
1400000.0
</value>
</property>
<property name="StepperID">
<value>
DE1
</value>
</property>
<property name="VariableReferenceList">
<value>
<value>
S0
</value>
<value>
Variable:/Spine:camR_ca2_AD_CaMKIIp
</value>
<value>
-1
</value>
</value>
<value>
<value>
S1
</value>
<value>
Variable:/Spine:ca
</value>
<value>
-1
</value>
</value>
<value>
<value>
P0
</value>
<value>
Variable:/Spine:camR_ca3_ABD_CaMKIIp
</value>
<value>
1
</value>
</value>
</property>
</process>
<process class="MassActionFluxProcess" id="r540">
<property name="k">
<value>
1400000.0
</value>
</property>
<property name="StepperID">
<value>
DE1
</value>
</property>
<property name="VariableReferenceList">
<value>
<value>
S0
</value>
<value>
Variable:/Spine:camR_ca2_AD_CaMKIIp
</value>
<value>
-1
</value>
</value>
<value>
<value>
S1
</value>
<value>
Variable:/Spine:ca
</value>
<value>
-1
</value>
</value>
<value>
<value>
P0
</value>
<value>
Variable:/Spine:camR_ca3_ACD_CaMKIIp
</value>
<value>
1
</value>
</value>
</property>
</process>
<process class="MassActionFluxProcess" id="r541">
<property name="k">
<value>
1400000.0
</value>
</property>
<property name="StepperID">
<value>
DE1
</value>
</property>
<property name="VariableReferenceList">
<value>
<value>
S0
</value>
<value>
Variable:/Spine:camR_ca2_BC_CaMKIIp
</value>
<value>
-1
</value>
</value>
<value>
<value>
S1
</value>
<value>
Variable:/Spine:ca
</value>
<value>
-1
</value>
</value>
<value>
<value>
P0
</value>
<value>
Variable:/Spine:camR_ca3_ABC_CaMKIIp
</value>
<value>
1
</value>
</value>
</property>
</process>
<process class="MassActionFluxProcess" id="r542">
<property name="k">
<value>
1400000.0
</value>
</property>
<property name="StepperID">
<value>
DE1
</value>
</property>
<property name="VariableReferenceList">
<value>
<value>
S0
</value>
<value>
Variable:/Spine:camR_ca2_BC_CaMKIIp
</value>
<value>
-1
</value>
</value>
<value>
<value>
S1
</value>
<value>
Variable:/Spine:ca
</value>
<value>
-1
</value>
</value>
<value>
<value>
P0
</value>
<value>
Variable:/Spine:camR_ca3_BCD_CaMKIIp
</value>
<value>
1
</value>
</value>
</property>
</process>
<process class="MassActionFluxProcess" id="r543">
<property name="k">
<value>
1400000.0
</value>
</property>
<property name="StepperID">
<value>
DE1
</value>
</property>
<property name="VariableReferenceList">
<value>
<value>
S0
</value>
<value>
Variable:/Spine:camR_ca2_BD_CaMKIIp
</value>
<value>
-1
</value>
</value>
<value>
<value>
S1
</value>
<value>
Variable:/Spine:ca
</value>
<value>
-1
</value>
</value>
<value>
<value>
P0
</value>
<value>
Variable:/Spine:camR_ca3_ABD_CaMKIIp
</value>
<value>
1
</value>
</value>
</property>
</process>
<process class="MassActionFluxProcess" id="r544">
<property name="k">
<value>
1400000.0
</value>
</property>
<property name="StepperID">
<value>
DE1
</value>
</property>
<property name="VariableReferenceList">
<value>
<value>
S0
</value>
<value>
Variable:/Spine:camR_ca2_BD_CaMKIIp
</value>
<value>
-1
</value>
</value>
<value>
<value>
S1
</value>
<value>
Variable:/Spine:ca
</value>
<value>
-1
</value>
</value>
<value>
<value>
P0
</value>
<value>
Variable:/Spine:camR_ca3_BCD_CaMKIIp
</value>
<value>
1
</value>
</value>
</property>
</process>
<process class="MassActionFluxProcess" id="r545">
<property name="k">
<value>
1400000.0
</value>
</property>
<property name="StepperID">
<value>
DE1
</value>
</property>
<property name="VariableReferenceList">
<value>
<value>
S0
</value>
<value>
Variable:/Spine:camR_ca2_CD_CaMKIIp
</value>
<value>
-1
</value>
</value>
<value>
<value>
S1
</value>
<value>
Variable:/Spine:ca
</value>
<value>
-1
</value>
</value>
<value>
<value>
P0
</value>
<value>
Variable:/Spine:camR_ca3_ACD_CaMKIIp
</value>
<value>
1
</value>
</value>
</property>
</process>
<process class="MassActionFluxProcess" id="r546">
<property name="k">
<value>
1400000.0
</value>
</property>
<property name="StepperID">
<value>
DE1
</value>
</property>
<property name="VariableReferenceList">
<value>
<value>
S0
</value>
<value>
Variable:/Spine:camR_ca2_CD_CaMKIIp
</value>
<value>
-1
</value>
</value>
<value>
<value>
S1
</value>
<value>
Variable:/Spine:ca
</value>
<value>
-1
</value>
</value>
<value>
<value>
P0
</value>
<value>
Variable:/Spine:camR_ca3_BCD_CaMKIIp
</value>
<value>
1
</value>
</value>
</property>
</process>
<process class="MassActionFluxProcess" id="r547">
<property name="k">
<value>
24.36
</value>
</property>
<property name="StepperID">
<value>
DE1
</value>
</property>
<property name="VariableReferenceList">
<value>
<value>
S0
</value>
<value>
Variable:/Spine:camR_ca3_ABC_CaMKIIp
</value>
<value>
-1
</value>
</value>
<value>
<value>
P0
</value>
<value>
Variable:/Spine:camR_ca2_AB_CaMKIIp
</value>
<value>
1
</value>
</value>
<value>
<value>
P1
</value>
<value>
Variable:/Spine:ca
</value>
<value>
1
</value>
</value>
</property>
</process>
<process class="MassActionFluxProcess" id="r548">
<property name="k">
<value>
0.02324
</value>
</property>
<property name="StepperID">
<value>
DE1
</value>
</property>
<property name="VariableReferenceList">
<value>
<value>
S0
</value>
<value>
Variable:/Spine:camR_ca3_ABC_CaMKIIp
</value>
<value>
-1
</value>
</value>
<value>
<value>
P0
</value>
<value>
Variable:/Spine:camR_ca2_AC_CaMKIIp
</value>
<value>
1
</value>
</value>
<value>
<value>
P1
</value>
<value>
Variable:/Spine:ca
</value>
<value>
1
</value>
</value>
</property>
</process>
<process class="MassActionFluxProcess" id="r549">
<property name="k">
<value>
11.648
</value>
</property>
<property name="StepperID">
<value>
DE1
</value>
</property>
<property name="VariableReferenceList">
<value>
<value>
S0
</value>
<value>
Variable:/Spine:camR_ca3_ABC_CaMKIIp
</value>
<value>
-1
</value>
</value>
<value>
<value>
P0
</value>
<value>
Variable:/Spine:camR_ca2_BC_CaMKIIp
</value>
<value>
1
</value>
</value>
<value>
<value>
P1
</value>
<value>
Variable:/Spine:ca
</value>
<value>
1
</value>
</value>
</property>
</process>
<process class="MassActionFluxProcess" id="r550">
<property name="k">
<value>
0.0203
</value>
</property>
<property name="StepperID">
<value>
DE1
</value>
</property>
<property name="VariableReferenceList">
<value>
<value>
S0
</value>
<value>
Variable:/Spine:camR_ca3_ABD_CaMKIIp
</value>
<value>
-1
</value>
</value>
<value>
<value>
P0
</value>
<value>
Variable:/Spine:camR_ca2_AB_CaMKIIp
</value>
<value>
1
</value>
</value>
<value>
<value>
P1
</value>
<value>
Variable:/Spine:ca
</value>
<value>
1
</value>
</value>
</property>
</process>
<process class="MassActionFluxProcess" id="r551">
<property name="k">
<value>
0.02324
</value>
</property>
<property name="StepperID">
<value>
DE1
</value>
</property>
<property name="VariableReferenceList">
<value>
<value>
S0
</value>
<value>
Variable:/Spine:camR_ca3_ABD_CaMKIIp
</value>
<value>
-1
</value>
</value>
<value>
<value>
P0
</value>
<value>
Variable:/Spine:camR_ca2_AD_CaMKIIp
</value>
<value>
1
</value>
</value>
<value>
<value>
P1
</value>
<value>
Variable:/Spine:ca
</value>
<value>
1
</value>
</value>
</property>
</process>
<process class="MassActionFluxProcess" id="r552">
<property name="k">
<value>
11.648
</value>
</property>
<property name="StepperID">
<value>
DE1
</value>
</property>
<property name="VariableReferenceList">
<value>
<value>
S0
</value>
<value>
Variable:/Spine:camR_ca3_ABD_CaMKIIp
</value>
<value>
-1
</value>
</value>
<value>
<value>
P0
</value>
<value>
Variable:/Spine:camR_ca2_BD_CaMKIIp
</value>
<value>
1
</value>
</value>
<value>
<value>
P1
</value>
<value>
Variable:/Spine:ca
</value>
<value>
1
</value>
</value>
</property>
</process>
<process class="MassActionFluxProcess" id="r553">
<property name="k">
<value>
0.0203
</value>
</property>
<property name="StepperID">
<value>
DE1
</value>
</property>
<property name="VariableReferenceList">
<value>
<value>
S0
</value>
<value>
Variable:/Spine:camR_ca3_ACD_CaMKIIp
</value>
<value>
-1
</value>
</value>
<value>
<value>
P0
</value>
<value>
Variable:/Spine:camR_ca2_AC_CaMKIIp
</value>
<value>
1
</value>
</value>
<value>
<value>
P1
</value>
<value>
Variable:/Spine:ca
</value>
<value>
1
</value>
</value>
</property>
</process>
<process class="MassActionFluxProcess" id="r554">
<property name="k">
<value>
24.36
</value>
</property>
<property name="StepperID">
<value>
DE1
</value>
</property>
<property name="VariableReferenceList">
<value>
<value>
S0
</value>
<value>
Variable:/Spine:camR_ca3_ACD_CaMKIIp
</value>
<value>
-1
</value>
</value>
<value>
<value>
P0
</value>
<value>
Variable:/Spine:camR_ca2_AD_CaMKIIp
</value>
<value>
1
</value>
</value>
<value>
<value>
P1
</value>
<value>
Variable:/Spine:ca
</value>
<value>
1
</value>
</value>
</property>
</process>
<process class="MassActionFluxProcess" id="r555">
<property name="k">
<value>
11.648
</value>
</property>
<property name="StepperID">
<value>
DE1
</value>
</property>
<property name="VariableReferenceList">
<value>
<value>
S0
</value>
<value>
Variable:/Spine:camR_ca3_ACD_CaMKIIp
</value>
<value>
-1
</value>
</value>
<value>
<value>
P0
</value>
<value>
Variable:/Spine:camR_ca2_CD_CaMKIIp
</value>
<value>
1
</value>
</value>
<value>
<value>
P1
</value>
<value>
Variable:/Spine:ca
</value>
<value>
1
</value>
</value>
</property>
</process>
<process class="MassActionFluxProcess" id="r556">
<property name="k">
<value>
0.0203
</value>
</property>
<property name="StepperID">
<value>
DE1
</value>
</property>
<property name="VariableReferenceList">
<value>
<value>
S0
</value>
<value>
Variable:/Spine:camR_ca3_BCD_CaMKIIp
</value>
<value>
-1
</value>
</value>
<value>
<value>
P0
</value>
<value>
Variable:/Spine:camR_ca2_BC_CaMKIIp
</value>
<value>
1
</value>
</value>
<value>
<value>
P1
</value>
<value>
Variable:/Spine:ca
</value>
<value>
1
</value>
</value>
</property>
</process>
<process class="MassActionFluxProcess" id="r557">
<property name="k">
<value>
24.36
</value>
</property>
<property name="StepperID">
<value>
DE1
</value>
</property>
<property name="VariableReferenceList">
<value>
<value>
S0
</value>
<value>
Variable:/Spine:camR_ca3_BCD_CaMKIIp
</value>
<value>
-1
</value>
</value>
<value>
<value>
P0
</value>
<value>
Variable:/Spine:camR_ca2_BD_CaMKIIp
</value>
<value>
1
</value>
</value>
<value>
<value>
P1
</value>
<value>
Variable:/Spine:ca
</value>
<value>
1
</value>
</value>
</property>
</process>
<process class="MassActionFluxProcess" id="r558">
<property name="k">
<value>
0.02324
</value>
</property>
<property name="StepperID">
<value>
DE1
</value>
</property>
<property name="VariableReferenceList">
<value>
<value>
S0
</value>
<value>
Variable:/Spine:camR_ca3_BCD_CaMKIIp
</value>
<value>
-1
</value>
</value>
<value>
<value>
P0
</value>
<value>
Variable:/Spine:camR_ca2_CD_CaMKIIp
</value>
<value>
1
</value>
</value>
<value>
<value>
P1
</value>
<value>
Variable:/Spine:ca
</value>
<value>
1
</value>
</value>
</property>
</process>
<process class="MassActionFluxProcess" id="r559">
<property name="k">
<value>
1400000.0
</value>
</property>
<property name="StepperID">
<value>
DE1
</value>
</property>
<property name="VariableReferenceList">
<value>
<value>
S0
</value>
<value>
Variable:/Spine:camR_ca3_BCD_CaMKIIp
</value>
<value>
-1
</value>
</value>
<value>
<value>
S1
</value>
<value>
Variable:/Spine:ca
</value>
<value>
-1
</value>
</value>
<value>
<value>
P0
</value>
<value>
Variable:/Spine:camR_ca4_ABCD_CaMKIIp
</value>
<value>
1
</value>
</value>
</property>
</process>
<process class="MassActionFluxProcess" id="r560">
<property name="k">
<value>
1400000.0
</value>
</property>
<property name="StepperID">
<value>
DE1
</value>
</property>
<property name="VariableReferenceList">
<value>
<value>
S0
</value>
<value>
Variable:/Spine:camR_ca3_ACD_CaMKIIp
</value>
<value>
-1
</value>
</value>
<value>
<value>
S1
</value>
<value>
Variable:/Spine:ca
</value>
<value>
-1
</value>
</value>
<value>
<value>
P0
</value>
<value>
Variable:/Spine:camR_ca4_ABCD_CaMKIIp
</value>
<value>
1
</value>
</value>
</property>
</process>
<process class="MassActionFluxProcess" id="r561">
<property name="k">
<value>
1400000.0
</value>
</property>
<property name="StepperID">
<value>
DE1
</value>
</property>
<property name="VariableReferenceList">
<value>
<value>
S0
</value>
<value>
Variable:/Spine:camR_ca3_ABD_CaMKIIp
</value>
<value>
-1
</value>
</value>
<value>
<value>
S1
</value>
<value>
Variable:/Spine:ca
</value>
<value>
-1
</value>
</value>
<value>
<value>
P0
</value>
<value>
Variable:/Spine:camR_ca4_ABCD_CaMKIIp
</value>
<value>
1
</value>
</value>
</property>
</process>
<process class="MassActionFluxProcess" id="r562">
<property name="k">
<value>
1400000.0
</value>
</property>
<property name="StepperID">
<value>
DE1
</value>
</property>
<property name="VariableReferenceList">
<value>
<value>
S0
</value>
<value>
Variable:/Spine:camR_ca3_ABC_CaMKIIp
</value>
<value>
-1
</value>
</value>
<value>
<value>
S1
</value>
<value>
Variable:/Spine:ca
</value>
<value>
-1
</value>
</value>
<value>
<value>
P0
</value>
<value>
Variable:/Spine:camR_ca4_ABCD_CaMKIIp
</value>
<value>
1
</value>
</value>
</property>
</process>
<process class="MassActionFluxProcess" id="r563">
<property name="k">
<value>
11.648
</value>
</property>
<property name="StepperID">
<value>
DE1
</value>
</property>
<property name="VariableReferenceList">
<value>
<value>
S0
</value>
<value>
Variable:/Spine:camR_ca4_ABCD_CaMKIIp
</value>
<value>
-1
</value>
</value>
<value>
<value>
P0
</value>
<value>
Variable:/Spine:camR_ca3_BCD_CaMKIIp
</value>
<value>
1
</value>
</value>
<value>
<value>
P1
</value>
<value>
Variable:/Spine:ca
</value>
<value>
1
</value>
</value>
</property>
</process>
<process class="MassActionFluxProcess" id="r564">
<property name="k">
<value>
0.02324
</value>
</property>
<property name="StepperID">
<value>
DE1
</value>
</property>
<property name="VariableReferenceList">
<value>
<value>
S0
</value>
<value>
Variable:/Spine:camR_ca4_ABCD_CaMKIIp
</value>
<value>
-1
</value>
</value>
<value>
<value>
P0
</value>
<value>
Variable:/Spine:camR_ca3_ACD_CaMKIIp
</value>
<value>
1
</value>
</value>
<value>
<value>
P1
</value>
<value>
Variable:/Spine:ca
</value>
<value>
1
</value>
</value>
</property>
</process>
<process class="MassActionFluxProcess" id="r565">
<property name="k">
<value>
24.36
</value>
</property>
<property name="StepperID">
<value>
DE1
</value>
</property>
<property name="VariableReferenceList">
<value>
<value>
S0
</value>
<value>
Variable:/Spine:camR_ca4_ABCD_CaMKIIp
</value>
<value>
-1
</value>
</value>
<value>
<value>
P0
</value>
<value>
Variable:/Spine:camR_ca3_ABD_CaMKIIp
</value>
<value>
1
</value>
</value>
<value>
<value>
P1
</value>
<value>
Variable:/Spine:ca
</value>
<value>
1
</value>
</value>
</property>
</process>
<process class="MassActionFluxProcess" id="r566">
<property name="k">
<value>
0.0203
</value>
</property>
<property name="StepperID">
<value>
DE1
</value>
</property>
<property name="VariableReferenceList">
<value>
<value>
S0
</value>
<value>
Variable:/Spine:camR_ca4_ABCD_CaMKIIp
</value>
<value>
-1
</value>
</value>
<value>
<value>
P0
</value>
<value>
Variable:/Spine:camR_ca3_ABC_CaMKIIp
</value>
<value>
1
</value>
</value>
<value>
<value>
P1
</value>
<value>
Variable:/Spine:ca
</value>
<value>
1
</value>
</value>
</property>
</process>
<process class="MassActionFluxProcess" id="r400">
<property name="k">
<value>
5600000.0
</value>
</property>
<property name="StepperID">
<value>
DE1
</value>
</property>
<property name="VariableReferenceList">
<value>
<value>
S0
</value>
<value>
Variable:/Spine:D
</value>
<value>
-1
</value>
</value>
<value>
<value>
S1
</value>
<value>
Variable:/Spine:PKA
</value>
<value>
-1
</value>
</value>
<value>
<value>
P0
</value>
<value>
Variable:/Spine:D_PKA
</value>
<value>
1
</value>
</value>
</property>
</process>
<process class="MassActionFluxProcess" id="r401">
<property name="k">
<value>
10.8
</value>
</property>
<property name="StepperID">
<value>
DE1
</value>
</property>
<property name="VariableReferenceList">
<value>
<value>
S0
</value>
<value>
Variable:/Spine:D_PKA
</value>
<value>
-1
</value>
</value>
<value>
<value>
P0
</value>
<value>
Variable:/Spine:D
</value>
<value>
1
</value>
</value>
<value>
<value>
P1
</value>
<value>
Variable:/Spine:PKA
</value>
<value>
1
</value>
</value>
</property>
</process>
<process class="MassActionFluxProcess" id="r402">
<property name="k">
<value>
2.7
</value>
</property>
<property name="StepperID">
<value>
DE1
</value>
</property>
<property name="VariableReferenceList">
<value>
<value>
S0
</value>
<value>
Variable:/Spine:D_PKA
</value>
<value>
-1
</value>
</value>
<value>
<value>
P0
</value>
<value>
Variable:/Spine:Dp
</value>
<value>
1
</value>
</value>
<value>
<value>
P1
</value>
<value>
Variable:/Spine:PKA
</value>
<value>
1
</value>
</value>
</property>
</process>
<process class="MassActionFluxProcess" id="r403">
<property name="k">
<value>
4100000.0
</value>
</property>
<property name="StepperID">
<value>
DE1
</value>
</property>
<property name="VariableReferenceList">
<value>
<value>
S0
</value>
<value>
Variable:/Spine:Dp
</value>
<value>
-1
</value>
</value>
<value>
<value>
S1
</value>
<value>
Variable:/Spine:camR_PP2B
</value>
<value>
-1
</value>
</value>
<value>
<value>
P0
</value>
<value>
Variable:/Spine:Dp_camR_PP2B
</value>
<value>
1
</value>
</value>
</property>
</process>
<process class="MassActionFluxProcess" id="r404">
<property name="k">
<value>
6.4
</value>
</property>
<property name="StepperID">
<value>
DE1
</value>
</property>
<property name="VariableReferenceList">
<value>
<value>
S0
</value>
<value>
Variable:/Spine:Dp_camR_PP2B
</value>
<value>
-1
</value>
</value>
<value>
<value>
P0
</value>
<value>
Variable:/Spine:Dp
</value>
<value>
1
</value>
</value>
<value>
<value>
P1
</value>
<value>
Variable:/Spine:camR_PP2B
</value>
<value>
1
</value>
</value>
</property>
</process>
<process class="MassActionFluxProcess" id="r405">
<property name="k">
<value>
0.2
</value>
</property>
<property name="StepperID">
<value>
DE1
</value>
</property>
<property name="VariableReferenceList">
<value>
<value>
S0
</value>
<value>
Variable:/Spine:Dp_camR_PP2B
</value>
<value>
-1
</value>
</value>
<value>
<value>
P0
</value>
<value>
Variable:/Spine:D
</value>
<value>
1
</value>
</value>
<value>
<value>
P1
</value>
<value>
Variable:/Spine:camR_PP2B
</value>
<value>
1
</value>
</value>
</property>
</process>
<process class="MassActionFluxProcess" id="r406">
<property name="k">
<value>
4100000.0
</value>
</property>
<property name="StepperID">
<value>
DE1
</value>
</property>
<property name="VariableReferenceList">
<value>
<value>
S0
</value>
<value>
Variable:/Spine:Dp
</value>
<value>
-1
</value>
</value>
<value>
<value>
S1
</value>
<value>
Variable:/Spine:camR_ca1_A_PP2B
</value>
<value>
-1
</value>
</value>
<value>
<value>
P0
</value>
<value>
Variable:/Spine:Dp_camR_ca1_A_PP2B
</value>
<value>
1
</value>
</value>
</property>
</process>
<process class="MassActionFluxProcess" id="r407">
<property name="k">
<value>
6.4
</value>
</property>
<property name="StepperID">
<value>
DE1
</value>
</property>
<property name="VariableReferenceList">
<value>
<value>
S0
</value>
<value>
Variable:/Spine:Dp_camR_ca1_A_PP2B
</value>
<value>
-1
</value>
</value>
<value>
<value>
P0
</value>
<value>
Variable:/Spine:Dp
</value>
<value>
1
</value>
</value>
<value>
<value>
P1
</value>
<value>
Variable:/Spine:camR_ca1_A_PP2B
</value>
<value>
1
</value>
</value>
</property>
</process>
<process class="MassActionFluxProcess" id="r408">
<property name="k">
<value>
0.2
</value>
</property>
<property name="StepperID">
<value>
DE1
</value>
</property>
<property name="VariableReferenceList">
<value>
<value>
S0
</value>
<value>
Variable:/Spine:Dp_camR_ca1_A_PP2B
</value>
<value>
-1
</value>
</value>
<value>
<value>
P0
</value>
<value>
Variable:/Spine:D
</value>
<value>
1
</value>
</value>
<value>
<value>
P1
</value>
<value>
Variable:/Spine:camR_ca1_A_PP2B
</value>
<value>
1
</value>
</value>
</property>
</process>
<process class="MassActionFluxProcess" id="r409">
<property name="k">
<value>
4100000.0
</value>
</property>
<property name="StepperID">
<value>
DE1
</value>
</property>
<property name="VariableReferenceList">
<value>
<value>
S0
</value>
<value>
Variable:/Spine:Dp
</value>
<value>
-1
</value>
</value>
<value>
<value>
S1
</value>
<value>
Variable:/Spine:camR_ca1_B_PP2B
</value>
<value>
-1
</value>
</value>
<value>
<value>
P0
</value>
<value>
Variable:/Spine:Dp_camR_ca1_B_PP2B
</value>
<value>
1
</value>
</value>
</property>
</process>
<process class="MassActionFluxProcess" id="r410">
<property name="k">
<value>
6.4
</value>
</property>
<property name="StepperID">
<value>
DE1
</value>
</property>
<property name="VariableReferenceList">
<value>
<value>
S0
</value>
<value>
Variable:/Spine:Dp_camR_ca1_B_PP2B
</value>
<value>
-1
</value>
</value>
<value>
<value>
P0
</value>
<value>
Variable:/Spine:Dp
</value>
<value>
1
</value>
</value>
<value>
<value>
P1
</value>
<value>
Variable:/Spine:camR_ca1_B_PP2B
</value>
<value>
1
</value>
</value>
</property>
</process>
<process class="MassActionFluxProcess" id="r411">
<property name="k">
<value>
0.2
</value>
</property>
<property name="StepperID">
<value>
DE1
</value>
</property>
<property name="VariableReferenceList">
<value>
<value>
S0
</value>
<value>
Variable:/Spine:Dp_camR_ca1_B_PP2B
</value>
<value>
-1
</value>
</value>
<value>
<value>
P0
</value>
<value>
Variable:/Spine:D
</value>
<value>
1
</value>
</value>
<value>
<value>
P1
</value>
<value>
Variable:/Spine:camR_ca1_B_PP2B
</value>
<value>
1
</value>
</value>
</property>
</process>
<process class="MassActionFluxProcess" id="r412">
<property name="k">
<value>
4100000.0
</value>
</property>
<property name="StepperID">
<value>
DE1
</value>
</property>
<property name="VariableReferenceList">
<value>
<value>
S0
</value>
<value>
Variable:/Spine:Dp
</value>
<value>
-1
</value>
</value>
<value>
<value>
S1
</value>
<value>
Variable:/Spine:camR_ca1_C_PP2B
</value>
<value>
-1
</value>
</value>
<value>
<value>
P0
</value>
<value>
Variable:/Spine:Dp_camR_ca1_C_PP2B
</value>
<value>
1
</value>
</value>
</property>
</process>
<process class="MassActionFluxProcess" id="r413">
<property name="k">
<value>
6.4
</value>
</property>
<property name="StepperID">
<value>
DE1
</value>
</property>
<property name="VariableReferenceList">
<value>
<value>
S0
</value>
<value>
Variable:/Spine:Dp_camR_ca1_C_PP2B
</value>
<value>
-1
</value>
</value>
<value>
<value>
P0
</value>
<value>
Variable:/Spine:Dp
</value>
<value>
1
</value>
</value>
<value>
<value>
P1
</value>
<value>
Variable:/Spine:camR_ca1_C_PP2B
</value>
<value>
1
</value>
</value>
</property>
</process>
<process class="MassActionFluxProcess" id="r414">
<property name="k">
<value>
0.2
</value>
</property>
<property name="StepperID">
<value>
DE1
</value>
</property>
<property name="VariableReferenceList">
<value>
<value>
S0
</value>
<value>
Variable:/Spine:Dp_camR_ca1_C_PP2B
</value>
<value>
-1
</value>
</value>
<value>
<value>
P0
</value>
<value>
Variable:/Spine:D
</value>
<value>
1
</value>
</value>
<value>
<value>
P1
</value>
<value>
Variable:/Spine:camR_ca1_C_PP2B
</value>
<value>
1
</value>
</value>
</property>
</process>
<process class="MassActionFluxProcess" id="r415">
<property name="k">
<value>
4100000.0
</value>
</property>
<property name="StepperID">
<value>
DE1
</value>
</property>
<property name="VariableReferenceList">
<value>
<value>
S0
</value>
<value>
Variable:/Spine:Dp
</value>
<value>
-1
</value>
</value>
<value>
<value>
S1
</value>
<value>
Variable:/Spine:camR_ca1_D_PP2B
</value>
<value>
-1
</value>
</value>
<value>
<value>
P0
</value>
<value>
Variable:/Spine:Dp_camR_ca1_D_PP2B
</value>
<value>
1
</value>
</value>
</property>
</process>
<process class="MassActionFluxProcess" id="r416">
<property name="k">
<value>
6.4
</value>
</property>
<property name="StepperID">
<value>
DE1
</value>
</property>
<property name="VariableReferenceList">
<value>
<value>
S0
</value>
<value>
Variable:/Spine:Dp_camR_ca1_D_PP2B
</value>
<value>
-1
</value>
</value>
<value>
<value>
P0
</value>
<value>
Variable:/Spine:Dp
</value>
<value>
1
</value>
</value>
<value>
<value>
P1
</value>
<value>
Variable:/Spine:camR_ca1_D_PP2B
</value>
<value>
1
</value>
</value>
</property>
</process>
<process class="MassActionFluxProcess" id="r417">
<property name="k">
<value>
0.2
</value>
</property>
<property name="StepperID">
<value>
DE1
</value>
</property>
<property name="VariableReferenceList">
<value>
<value>
S0
</value>
<value>
Variable:/Spine:Dp_camR_ca1_D_PP2B
</value>
<value>
-1
</value>
</value>
<value>
<value>
P0
</value>
<value>
Variable:/Spine:D
</value>
<value>
1
</value>
</value>
<value>
<value>
P1
</value>
<value>
Variable:/Spine:camR_ca1_D_PP2B
</value>
<value>
1
</value>
</value>
</property>
</process>
<process class="MassActionFluxProcess" id="r418">
<property name="k">
<value>
4100000.0
</value>
</property>
<property name="StepperID">
<value>
DE1
</value>
</property>
<property name="VariableReferenceList">
<value>
<value>
S0
</value>
<value>
Variable:/Spine:Dp
</value>
<value>
-1
</value>
</value>
<value>
<value>
S1
</value>
<value>
Variable:/Spine:camR_ca2_AB_PP2B
</value>
<value>
-1
</value>
</value>
<value>
<value>
P0
</value>
<value>
Variable:/Spine:Dp_camR_ca2_AB_PP2B
</value>
<value>
1
</value>
</value>
</property>
</process>
<process class="MassActionFluxProcess" id="r419">
<property name="k">
<value>
6.4
</value>
</property>
<property name="StepperID">
<value>
DE1
</value>
</property>
<property name="VariableReferenceList">
<value>
<value>
S0
</value>
<value>
Variable:/Spine:Dp_camR_ca2_AB_PP2B
</value>
<value>
-1
</value>
</value>
<value>
<value>
P0
</value>
<value>
Variable:/Spine:Dp
</value>
<value>
1
</value>
</value>
<value>
<value>
P1
</value>
<value>
Variable:/Spine:camR_ca2_AB_PP2B
</value>
<value>
1
</value>
</value>
</property>
</process>
<process class="MassActionFluxProcess" id="r420">
<property name="k">
<value>
0.2
</value>
</property>
<property name="StepperID">
<value>
DE1
</value>
</property>
<property name="VariableReferenceList">
<value>
<value>
S0
</value>
<value>
Variable:/Spine:Dp_camR_ca2_AB_PP2B
</value>
<value>
-1
</value>
</value>
<value>
<value>
P0
</value>
<value>
Variable:/Spine:D
</value>
<value>
1
</value>
</value>
<value>
<value>
P1
</value>
<value>
Variable:/Spine:camR_ca2_AB_PP2B
</value>
<value>
1
</value>
</value>
</property>
</process>
<process class="MassActionFluxProcess" id="r421">
<property name="k">
<value>
4100000.0
</value>
</property>
<property name="StepperID">
<value>
DE1
</value>
</property>
<property name="VariableReferenceList">
<value>
<value>
S0
</value>
<value>
Variable:/Spine:Dp
</value>
<value>
-1
</value>
</value>
<value>
<value>
S1
</value>
<value>
Variable:/Spine:camR_ca2_AC_PP2B
</value>
<value>
-1
</value>
</value>
<value>
<value>
P0
</value>
<value>
Variable:/Spine:Dp_camR_ca2_AC_PP2B
</value>
<value>
1
</value>
</value>
</property>
</process>
<process class="MassActionFluxProcess" id="r422">
<property name="k">
<value>
6.4
</value>
</property>
<property name="StepperID">
<value>
DE1
</value>
</property>
<property name="VariableReferenceList">
<value>
<value>
S0
</value>
<value>
Variable:/Spine:Dp_camR_ca2_AC_PP2B
</value>
<value>
-1
</value>
</value>
<value>
<value>
P0
</value>
<value>
Variable:/Spine:Dp
</value>
<value>
1
</value>
</value>
<value>
<value>
P1
</value>
<value>
Variable:/Spine:camR_ca2_AC_PP2B
</value>
<value>
1
</value>
</value>
</property>
</process>
<process class="MassActionFluxProcess" id="r423">
<property name="k">
<value>
0.2
</value>
</property>
<property name="StepperID">
<value>
DE1
</value>
</property>
<property name="VariableReferenceList">
<value>
<value>
S0
</value>
<value>
Variable:/Spine:Dp_camR_ca2_AC_PP2B
</value>
<value>
-1
</value>
</value>
<value>
<value>
P0
</value>
<value>
Variable:/Spine:D
</value>
<value>
1
</value>
</value>
<value>
<value>
P1
</value>
<value>
Variable:/Spine:camR_ca2_AC_PP2B
</value>
<value>
1
</value>
</value>
</property>
</process>
<process class="MassActionFluxProcess" id="r424">
<property name="k">
<value>
4100000.0
</value>
</property>
<property name="StepperID">
<value>
DE1
</value>
</property>
<property name="VariableReferenceList">
<value>
<value>
S0
</value>
<value>
Variable:/Spine:Dp
</value>
<value>
-1
</value>
</value>
<value>
<value>
S1
</value>
<value>
Variable:/Spine:camR_ca2_AD_PP2B
</value>
<value>
-1
</value>
</value>
<value>
<value>
P0
</value>
<value>
Variable:/Spine:Dp_camR_ca2_AD_PP2B
</value>
<value>
1
</value>
</value>
</property>
</process>
<process class="MassActionFluxProcess" id="r425">
<property name="k">
<value>
6.4
</value>
</property>
<property name="StepperID">
<value>
DE1
</value>
</property>
<property name="VariableReferenceList">
<value>
<value>
S0
</value>
<value>
Variable:/Spine:Dp_camR_ca2_AD_PP2B
</value>
<value>
-1
</value>
</value>
<value>
<value>
P0
</value>
<value>
Variable:/Spine:Dp
</value>
<value>
1
</value>
</value>
<value>
<value>
P1
</value>
<value>
Variable:/Spine:camR_ca2_AD_PP2B
</value>
<value>
1
</value>
</value>
</property>
</process>
<process class="MassActionFluxProcess" id="r426">
<property name="k">
<value>
0.2
</value>
</property>
<property name="StepperID">
<value>
DE1
</value>
</property>
<property name="VariableReferenceList">
<value>
<value>
S0
</value>
<value>
Variable:/Spine:Dp_camR_ca2_AD_PP2B
</value>
<value>
-1
</value>
</value>
<value>
<value>
P0
</value>
<value>
Variable:/Spine:D
</value>
<value>
1
</value>
</value>
<value>
<value>
P1
</value>
<value>
Variable:/Spine:camR_ca2_AD_PP2B
</value>
<value>
1
</value>
</value>
</property>
</process>
<process class="MassActionFluxProcess" id="r427">
<property name="k">
<value>
4100000.0
</value>
</property>
<property name="StepperID">
<value>
DE1
</value>
</property>
<property name="VariableReferenceList">
<value>
<value>
S0
</value>
<value>
Variable:/Spine:Dp
</value>
<value>
-1
</value>
</value>
<value>
<value>
S1
</value>
<value>
Variable:/Spine:camR_ca2_BC_PP2B
</value>
<value>
-1
</value>
</value>
<value>
<value>
P0
</value>
<value>
Variable:/Spine:Dp_camR_ca2_BC_PP2B
</value>
<value>
1
</value>
</value>
</property>
</process>
<process class="MassActionFluxProcess" id="r428">
<property name="k">
<value>
6.4
</value>
</property>
<property name="StepperID">
<value>
DE1
</value>
</property>
<property name="VariableReferenceList">
<value>
<value>
S0
</value>
<value>
Variable:/Spine:Dp_camR_ca2_BC_PP2B
</value>
<value>
-1
</value>
</value>
<value>
<value>
P0
</value>
<value>
Variable:/Spine:Dp
</value>
<value>
1
</value>
</value>
<value>
<value>
P1
</value>
<value>
Variable:/Spine:camR_ca2_BC_PP2B
</value>
<value>
1
</value>
</value>
</property>
</process>
<process class="MassActionFluxProcess" id="r429">
<property name="k">
<value>
0.2
</value>
</property>
<property name="StepperID">
<value>
DE1
</value>
</property>
<property name="VariableReferenceList">
<value>
<value>
S0
</value>
<value>
Variable:/Spine:Dp_camR_ca2_BC_PP2B
</value>
<value>
-1
</value>
</value>
<value>
<value>
P0
</value>
<value>
Variable:/Spine:D
</value>
<value>
1
</value>
</value>
<value>
<value>
P1
</value>
<value>
Variable:/Spine:camR_ca2_BC_PP2B
</value>
<value>
1
</value>
</value>
</property>
</process>
<process class="MassActionFluxProcess" id="r430">
<property name="k">
<value>
4100000.0
</value>
</property>
<property name="StepperID">
<value>
DE1
</value>
</property>
<property name="VariableReferenceList">
<value>
<value>
S0
</value>
<value>
Variable:/Spine:Dp
</value>
<value>
-1
</value>
</value>
<value>
<value>
S1
</value>
<value>
Variable:/Spine:camR_ca2_BD_PP2B
</value>
<value>
-1
</value>
</value>
<value>
<value>
P0
</value>
<value>
Variable:/Spine:Dp_camR_ca2_BD_PP2B
</value>
<value>
1
</value>
</value>
</property>
</process>
<process class="MassActionFluxProcess" id="r431">
<property name="k">
<value>
6.4
</value>
</property>
<property name="StepperID">
<value>
DE1
</value>
</property>
<property name="VariableReferenceList">
<value>
<value>
S0
</value>
<value>
Variable:/Spine:Dp_camR_ca2_BD_PP2B
</value>
<value>
-1
</value>
</value>
<value>
<value>
P0
</value>
<value>
Variable:/Spine:Dp
</value>
<value>
1
</value>
</value>
<value>
<value>
P1
</value>
<value>
Variable:/Spine:camR_ca2_BD_PP2B
</value>
<value>
1
</value>
</value>
</property>
</process>
<process class="MassActionFluxProcess" id="r432">
<property name="k">
<value>
0.2
</value>
</property>
<property name="StepperID">
<value>
DE1
</value>
</property>
<property name="VariableReferenceList">
<value>
<value>
S0
</value>
<value>
Variable:/Spine:Dp_camR_ca2_BD_PP2B
</value>
<value>
-1
</value>
</value>
<value>
<value>
P0
</value>
<value>
Variable:/Spine:D
</value>
<value>
1
</value>
</value>
<value>
<value>
P1
</value>
<value>
Variable:/Spine:camR_ca2_BD_PP2B
</value>
<value>
1
</value>
</value>
</property>
</process>
<process class="MassActionFluxProcess" id="r433">
<property name="k">
<value>
4100000.0
</value>
</property>
<property name="StepperID">
<value>
DE1
</value>
</property>
<property name="VariableReferenceList">
<value>
<value>
S0
</value>
<value>
Variable:/Spine:Dp
</value>
<value>
-1
</value>
</value>
<value>
<value>
S1
</value>
<value>
Variable:/Spine:camR_ca2_CD_PP2B
</value>
<value>
-1
</value>
</value>
<value>
<value>
P0
</value>
<value>
Variable:/Spine:Dp_camR_ca2_CD_PP2B
</value>
<value>
1
</value>
</value>
</property>
</process>
<process class="MassActionFluxProcess" id="r434">
<property name="k">
<value>
6.4
</value>
</property>
<property name="StepperID">
<value>
DE1
</value>
</property>
<property name="VariableReferenceList">
<value>
<value>
S0
</value>
<value>
Variable:/Spine:Dp_camR_ca2_CD_PP2B
</value>
<value>
-1
</value>
</value>
<value>
<value>
P0
</value>
<value>
Variable:/Spine:Dp
</value>
<value>
1
</value>
</value>
<value>
<value>
P1
</value>
<value>
Variable:/Spine:camR_ca2_CD_PP2B
</value>
<value>
1
</value>
</value>
</property>
</process>
<process class="MassActionFluxProcess" id="r435">
<property name="k">
<value>
0.2
</value>
</property>
<property name="StepperID">
<value>
DE1
</value>
</property>
<property name="VariableReferenceList">
<value>
<value>
S0
</value>
<value>
Variable:/Spine:Dp_camR_ca2_CD_PP2B
</value>
<value>
-1
</value>
</value>
<value>
<value>
P0
</value>
<value>
Variable:/Spine:D
</value>
<value>
1
</value>
</value>
<value>
<value>
P1
</value>
<value>
Variable:/Spine:camR_ca2_CD_PP2B
</value>
<value>
1
</value>
</value>
</property>
</process>
<process class="MassActionFluxProcess" id="r436">
<property name="k">
<value>
4100000.0
</value>
</property>
<property name="StepperID">
<value>
DE1
</value>
</property>
<property name="VariableReferenceList">
<value>
<value>
S0
</value>
<value>
Variable:/Spine:Dp
</value>
<value>
-1
</value>
</value>
<value>
<value>
S1
</value>
<value>
Variable:/Spine:camR_ca3_ABC_PP2B
</value>
<value>
-1
</value>
</value>
<value>
<value>
P0
</value>
<value>
Variable:/Spine:Dp_camR_ca3_ABC_PP2B
</value>
<value>
1
</value>
</value>
</property>
</process>
<process class="MassActionFluxProcess" id="r437">
<property name="k">
<value>
6.4
</value>
</property>
<property name="StepperID">
<value>
DE1
</value>
</property>
<property name="VariableReferenceList">
<value>
<value>
S0
</value>
<value>
Variable:/Spine:Dp_camR_ca3_ABC_PP2B
</value>
<value>
-1
</value>
</value>
<value>
<value>
P0
</value>
<value>
Variable:/Spine:Dp
</value>
<value>
1
</value>
</value>
<value>
<value>
P1
</value>
<value>
Variable:/Spine:camR_ca3_ABC_PP2B
</value>
<value>
1
</value>
</value>
</property>
</process>
<process class="MassActionFluxProcess" id="r438">
<property name="k">
<value>
0.2
</value>
</property>
<property name="StepperID">
<value>
DE1
</value>
</property>
<property name="VariableReferenceList">
<value>
<value>
S0
</value>
<value>
Variable:/Spine:Dp_camR_ca3_ABC_PP2B
</value>
<value>
-1
</value>
</value>
<value>
<value>
P0
</value>
<value>
Variable:/Spine:D
</value>
<value>
1
</value>
</value>
<value>
<value>
P1
</value>
<value>
Variable:/Spine:camR_ca3_ABC_PP2B
</value>
<value>
1
</value>
</value>
</property>
</process>
<process class="MassActionFluxProcess" id="r439">
<property name="k">
<value>
4100000.0
</value>
</property>
<property name="StepperID">
<value>
DE1
</value>
</property>
<property name="VariableReferenceList">
<value>
<value>
S0
</value>
<value>
Variable:/Spine:Dp
</value>
<value>
-1
</value>
</value>
<value>
<value>
S1
</value>
<value>
Variable:/Spine:camR_ca3_ABD_PP2B
</value>
<value>
-1
</value>
</value>
<value>
<value>
P0
</value>
<value>
Variable:/Spine:Dp_camR_ca3_ABD_PP2B
</value>
<value>
1
</value>
</value>
</property>
</process>
<process class="MassActionFluxProcess" id="r440">
<property name="k">
<value>
6.4
</value>
</property>
<property name="StepperID">
<value>
DE1
</value>
</property>
<property name="VariableReferenceList">
<value>
<value>
S0
</value>
<value>
Variable:/Spine:Dp_camR_ca3_ABD_PP2B
</value>
<value>
-1
</value>
</value>
<value>
<value>
P0
</value>
<value>
Variable:/Spine:Dp
</value>
<value>
1
</value>
</value>
<value>
<value>
P1
</value>
<value>
Variable:/Spine:camR_ca3_ABD_PP2B
</value>
<value>
1
</value>
</value>
</property>
</process>
<process class="MassActionFluxProcess" id="r441">
<property name="k">
<value>
0.2
</value>
</property>
<property name="StepperID">
<value>
DE1
</value>
</property>
<property name="VariableReferenceList">
<value>
<value>
S0
</value>
<value>
Variable:/Spine:Dp_camR_ca3_ABD_PP2B
</value>
<value>
-1
</value>
</value>
<value>
<value>
P0
</value>
<value>
Variable:/Spine:D
</value>
<value>
1
</value>
</value>
<value>
<value>
P1
</value>
<value>
Variable:/Spine:camR_ca3_ABD_PP2B
</value>
<value>
1
</value>
</value>
</property>
</process>
<process class="MassActionFluxProcess" id="r442">
<property name="k">
<value>
4100000.0
</value>
</property>
<property name="StepperID">
<value>
DE1
</value>
</property>
<property name="VariableReferenceList">
<value>
<value>
S0
</value>
<value>
Variable:/Spine:Dp
</value>
<value>
-1
</value>
</value>
<value>
<value>
S1
</value>
<value>
Variable:/Spine:camR_ca3_ACD_PP2B
</value>
<value>
-1
</value>
</value>
<value>
<value>
P0
</value>
<value>
Variable:/Spine:Dp_camR_ca3_ACD_PP2B
</value>
<value>
1
</value>
</value>
</property>
</process>
<process class="MassActionFluxProcess" id="r443">
<property name="k">
<value>
6.4
</value>
</property>
<property name="StepperID">
<value>
DE1
</value>
</property>
<property name="VariableReferenceList">
<value>
<value>
S0
</value>
<value>
Variable:/Spine:Dp_camR_ca3_ACD_PP2B
</value>
<value>
-1
</value>
</value>
<value>
<value>
P0
</value>
<value>
Variable:/Spine:Dp
</value>
<value>
1
</value>
</value>
<value>
<value>
P1
</value>
<value>
Variable:/Spine:camR_ca3_ACD_PP2B
</value>
<value>
1
</value>
</value>
</property>
</process>
<process class="MassActionFluxProcess" id="r444">
<property name="k">
<value>
0.2
</value>
</property>
<property name="StepperID">
<value>
DE1
</value>
</property>
<property name="VariableReferenceList">
<value>
<value>
S0
</value>
<value>
Variable:/Spine:Dp_camR_ca3_ACD_PP2B
</value>
<value>
-1
</value>
</value>
<value>
<value>
P0
</value>
<value>
Variable:/Spine:D
</value>
<value>
1
</value>
</value>
<value>
<value>
P1
</value>
<value>
Variable:/Spine:camR_ca3_ACD_PP2B
</value>
<value>
1
</value>
</value>
</property>
</process>
<process class="MassActionFluxProcess" id="r445">
<property name="k">
<value>
4100000.0
</value>
</property>
<property name="StepperID">
<value>
DE1
</value>
</property>
<property name="VariableReferenceList">
<value>
<value>
S0
</value>
<value>
Variable:/Spine:Dp
</value>
<value>
-1
</value>
</value>
<value>
<value>
S1
</value>
<value>
Variable:/Spine:camR_ca3_BCD_PP2B
</value>
<value>
-1
</value>
</value>
<value>
<value>
P0
</value>
<value>
Variable:/Spine:Dp_camR_ca3_BCD_PP2B
</value>
<value>
1
</value>
</value>
</property>
</process>
<process class="MassActionFluxProcess" id="r446">
<property name="k">
<value>
6.4
</value>
</property>
<property name="StepperID">
<value>
DE1
</value>
</property>
<property name="VariableReferenceList">
<value>
<value>
S0
</value>
<value>
Variable:/Spine:Dp_camR_ca3_BCD_PP2B
</value>
<value>
-1
</value>
</value>
<value>
<value>
P0
</value>
<value>
Variable:/Spine:Dp
</value>
<value>
1
</value>
</value>
<value>
<value>
P1
</value>
<value>
Variable:/Spine:camR_ca3_BCD_PP2B
</value>
<value>
1
</value>
</value>
</property>
</process>
<process class="MassActionFluxProcess" id="r447">
<property name="k">
<value>
0.2
</value>
</property>
<property name="StepperID">
<value>
DE1
</value>
</property>
<property name="VariableReferenceList">
<value>
<value>
S0
</value>
<value>
Variable:/Spine:Dp_camR_ca3_BCD_PP2B
</value>
<value>
-1
</value>
</value>
<value>
<value>
P0
</value>
<value>
Variable:/Spine:D
</value>
<value>
1
</value>
</value>
<value>
<value>
P1
</value>
<value>
Variable:/Spine:camR_ca3_BCD_PP2B
</value>
<value>
1
</value>
</value>
</property>
</process>
<process class="MassActionFluxProcess" id="r448">
<property name="k">
<value>
4100000.0
</value>
</property>
<property name="StepperID">
<value>
DE1
</value>
</property>
<property name="VariableReferenceList">
<value>
<value>
S0
</value>
<value>
Variable:/Spine:Dp
</value>
<value>
-1
</value>
</value>
<value>
<value>
S1
</value>
<value>
Variable:/Spine:camR_ca4_ABCD_PP2B
</value>
<value>
-1
</value>
</value>
<value>
<value>
P0
</value>
<value>
Variable:/Spine:Dp_camR_ca4_ABCD_PP2B
</value>
<value>
1
</value>
</value>
</property>
</process>
<process class="MassActionFluxProcess" id="r449">
<property name="k">
<value>
6.4
</value>
</property>
<property name="StepperID">
<value>
DE1
</value>
</property>
<property name="VariableReferenceList">
<value>
<value>
S0
</value>
<value>
Variable:/Spine:Dp_camR_ca4_ABCD_PP2B
</value>
<value>
-1
</value>
</value>
<value>
<value>
P0
</value>
<value>
Variable:/Spine:Dp
</value>
<value>
1
</value>
</value>
<value>
<value>
P1
</value>
<value>
Variable:/Spine:camR_ca4_ABCD_PP2B
</value>
<value>
1
</value>
</value>
</property>
</process>
<process class="MassActionFluxProcess" id="r450">
<property name="k">
<value>
0.2
</value>
</property>
<property name="StepperID">
<value>
DE1
</value>
</property>
<property name="VariableReferenceList">
<value>
<value>
S0
</value>
<value>
Variable:/Spine:Dp_camR_ca4_ABCD_PP2B
</value>
<value>
-1
</value>
</value>
<value>
<value>
P0
</value>
<value>
Variable:/Spine:D
</value>
<value>
1
</value>
</value>
<value>
<value>
P1
</value>
<value>
Variable:/Spine:camR_ca4_ABCD_PP2B
</value>
<value>
1
</value>
</value>
</property>
</process>
<process class="MassActionFluxProcess" id="r451">
<property name="k">
<value>
4000000.0
</value>
</property>
<property name="StepperID">
<value>
DE1
</value>
</property>
<property name="VariableReferenceList">
<value>
<value>
S0
</value>
<value>
Variable:/Spine:PP1a
</value>
<value>
-1
</value>
</value>
<value>
<value>
S1
</value>
<value>
Variable:/Spine:Dp
</value>
<value>
-1
</value>
</value>
<value>
<value>
P0
</value>
<value>
Variable:/Spine:PP1a_Dp
</value>
<value>
1
</value>
</value>
</property>
</process>
<process class="MassActionFluxProcess" id="r452">
<property name="k">
<value>
0.4
</value>
</property>
<property name="StepperID">
<value>
DE1
</value>
</property>
<property name="VariableReferenceList">
<value>
<value>
S0
</value>
<value>
Variable:/Spine:PP1a_Dp
</value>
<value>
-1
</value>
</value>
<value>
<value>
P0
</value>
<value>
Variable:/Spine:PP1a
</value>
<value>
1
</value>
</value>
<value>
<value>
P1
</value>
<value>
Variable:/Spine:Dp
</value>
<value>
1
</value>
</value>
</property>
</process>
<process class="MassActionFluxProcess" id="r453">
<property name="k">
<value>
3000000.0
</value>
</property>
<property name="StepperID">
<value>
DE1
</value>
</property>
<property name="VariableReferenceList">
<value>
<value>
S0
</value>
<value>
Variable:/Spine:CaMKIIp
</value>
<value>
-1
</value>
</value>
<value>
<value>
S1
</value>
<value>
Variable:/Spine:PP1a
</value>
<value>
-1
</value>
</value>
<value>
<value>
P0
</value>
<value>
Variable:/Spine:CaMKIIp_PP1a
</value>
<value>
1
</value>
</value>
</property>
</process>
<process class="MassActionFluxProcess" id="r454">
<property name="k">
<value>
0.5
</value>
</property>
<property name="StepperID">
<value>
DE1
</value>
</property>
<property name="VariableReferenceList">
<value>
<value>
S0
</value>
<value>
Variable:/Spine:CaMKIIp_PP1a
</value>
<value>
-1
</value>
</value>
<value>
<value>
P0
</value>
<value>
Variable:/Spine:CaMKIIp
</value>
<value>
1
</value>
</value>
<value>
<value>
P1
</value>
<value>
Variable:/Spine:PP1a
</value>
<value>
1
</value>
</value>
</property>
</process>
<process class="MassActionFluxProcess" id="r455">
<property name="k">
<value>
2.0
</value>
</property>
<property name="StepperID">
<value>
DE1
</value>
</property>
<property name="VariableReferenceList">
<value>
<value>
S0
</value>
<value>
Variable:/Spine:CaMKIIp_PP1a
</value>
<value>
-1
</value>
</value>
<value>
<value>
P0
</value>
<value>
Variable:/Spine:CaMKII
</value>
<value>
1
</value>
</value>
<value>
<value>
P1
</value>
<value>
Variable:/Spine:PP1a
</value>
<value>
1
</value>
</value>
</property>
</process>
<process class="MassActionFluxProcess" id="r456">
<property name="k">
<value>
3000000.0
</value>
</property>
<property name="StepperID">
<value>
DE1
</value>
</property>
<property name="VariableReferenceList">
<value>
<value>
S0
</value>
<value>
Variable:/Spine:camR_CaMKIIp
</value>
<value>
-1
</value>
</value>
<value>
<value>
S1
</value>
<value>
Variable:/Spine:PP1a
</value>
<value>
-1
</value>
</value>
<value>
<value>
P0
</value>
<value>
Variable:/Spine:camR_CaMKIIp_PP1a
</value>
<value>
1
</value>
</value>
</property>
</process>
<process class="MassActionFluxProcess" id="r457">
<property name="k">
<value>
0.5
</value>
</property>
<property name="StepperID">
<value>
DE1
</value>
</property>
<property name="VariableReferenceList">
<value>
<value>
S0
</value>
<value>
Variable:/Spine:camR_CaMKIIp_PP1a
</value>
<value>
-1
</value>
</value>
<value>
<value>
P0
</value>
<value>
Variable:/Spine:camR_CaMKIIp
</value>
<value>
1
</value>
</value>
<value>
<value>
P1
</value>
<value>
Variable:/Spine:PP1a
</value>
<value>
1
</value>
</value>
</property>
</process>
<process class="MassActionFluxProcess" id="r458">
<property name="k">
<value>
2.0
</value>
</property>
<property name="StepperID">
<value>
DE1
</value>
</property>
<property name="VariableReferenceList">
<value>
<value>
S0
</value>
<value>
Variable:/Spine:camR_CaMKIIp_PP1a
</value>
<value>
-1
</value>
</value>
<value>
<value>
P0
</value>
<value>
Variable:/Spine:camR_CaMKII
</value>
<value>
1
</value>
</value>
<value>
<value>
P1
</value>
<value>
Variable:/Spine:PP1a
</value>
<value>
1
</value>
</value>
</property>
</process>
<process class="MassActionFluxProcess" id="r459">
<property name="k">
<value>
3000000.0
</value>
</property>
<property name="StepperID">
<value>
DE1
</value>
</property>
<property name="VariableReferenceList">
<value>
<value>
S0
</value>
<value>
Variable:/Spine:camR_ca1_A_CaMKIIp
</value>
<value>
-1
</value>
</value>
<value>
<value>
S1
</value>
<value>
Variable:/Spine:PP1a
</value>
<value>
-1
</value>
</value>
<value>
<value>
P0
</value>
<value>
Variable:/Spine:camR_ca1_A_CaMKIIp_PP1a
</value>
<value>
1
</value>
</value>
</property>
</process>
<process class="MassActionFluxProcess" id="r460">
<property name="k">
<value>
0.5
</value>
</property>
<property name="StepperID">
<value>
DE1
</value>
</property>
<property name="VariableReferenceList">
<value>
<value>
S0
</value>
<value>
Variable:/Spine:camR_ca1_A_CaMKIIp_PP1a
</value>
<value>
-1
</value>
</value>
<value>
<value>
P0
</value>
<value>
Variable:/Spine:camR_ca1_A_CaMKIIp
</value>
<value>
1
</value>
</value>
<value>
<value>
P1
</value>
<value>
Variable:/Spine:PP1a
</value>
<value>
1
</value>
</value>
</property>
</process>
<process class="MassActionFluxProcess" id="r461">
<property name="k">
<value>
2.0
</value>
</property>
<property name="StepperID">
<value>
DE1
</value>
</property>
<property name="VariableReferenceList">
<value>
<value>
S0
</value>
<value>
Variable:/Spine:camR_ca1_A_CaMKIIp_PP1a
</value>
<value>
-1
</value>
</value>
<value>
<value>
P0
</value>
<value>
Variable:/Spine:camR_ca1_A_CaMKII
</value>
<value>
1
</value>
</value>
<value>
<value>
P1
</value>
<value>
Variable:/Spine:PP1a
</value>
<value>
1
</value>
</value>
</property>
</process>
<process class="MassActionFluxProcess" id="r462">
<property name="k">
<value>
3000000.0
</value>
</property>
<property name="StepperID">
<value>
DE1
</value>
</property>
<property name="VariableReferenceList">
<value>
<value>
S0
</value>
<value>
Variable:/Spine:camR_ca1_B_CaMKIIp
</value>
<value>
-1
</value>
</value>
<value>
<value>
S1
</value>
<value>
Variable:/Spine:PP1a
</value>
<value>
-1
</value>
</value>
<value>
<value>
P0
</value>
<value>
Variable:/Spine:camR_ca1_B_CaMKIIp_PP1a
</value>
<value>
1
</value>
</value>
</property>
</process>
<process class="MassActionFluxProcess" id="r463">
<property name="k">
<value>
0.5
</value>
</property>
<property name="StepperID">
<value>
DE1
</value>
</property>
<property name="VariableReferenceList">
<value>
<value>
S0
</value>
<value>
Variable:/Spine:camR_ca1_B_CaMKIIp_PP1a
</value>
<value>
-1
</value>
</value>
<value>
<value>
P0
</value>
<value>
Variable:/Spine:camR_ca1_B_CaMKIIp
</value>
<value>
1
</value>
</value>
<value>
<value>
P1
</value>
<value>
Variable:/Spine:PP1a
</value>
<value>
1
</value>
</value>
</property>
</process>
<process class="MassActionFluxProcess" id="r464">
<property name="k">
<value>
2.0
</value>
</property>
<property name="StepperID">
<value>
DE1
</value>
</property>
<property name="VariableReferenceList">
<value>
<value>
S0
</value>
<value>
Variable:/Spine:camR_ca1_B_CaMKIIp_PP1a
</value>
<value>
-1
</value>
</value>
<value>
<value>
P0
</value>
<value>
Variable:/Spine:camR_ca1_B_CaMKII
</value>
<value>
1
</value>
</value>
<value>
<value>
P1
</value>
<value>
Variable:/Spine:PP1a
</value>
<value>
1
</value>
</value>
</property>
</process>
<process class="MassActionFluxProcess" id="r465">
<property name="k">
<value>
3000000.0
</value>
</property>
<property name="StepperID">
<value>
DE1
</value>
</property>
<property name="VariableReferenceList">
<value>
<value>
S0
</value>
<value>
Variable:/Spine:camR_ca1_C_CaMKIIp
</value>
<value>
-1
</value>
</value>
<value>
<value>
S1
</value>
<value>
Variable:/Spine:PP1a
</value>
<value>
-1
</value>
</value>
<value>
<value>
P0
</value>
<value>
Variable:/Spine:camR_ca1_C_CaMKIIp_PP1a
</value>
<value>
1
</value>
</value>
</property>
</process>
<process class="MassActionFluxProcess" id="r466">
<property name="k">
<value>
0.5
</value>
</property>
<property name="StepperID">
<value>
DE1
</value>
</property>
<property name="VariableReferenceList">
<value>
<value>
S0
</value>
<value>
Variable:/Spine:camR_ca1_C_CaMKIIp_PP1a
</value>
<value>
-1
</value>
</value>
<value>
<value>
P0
</value>
<value>
Variable:/Spine:camR_ca1_C_CaMKIIp
</value>
<value>
1
</value>
</value>
<value>
<value>
P1
</value>
<value>
Variable:/Spine:PP1a
</value>
<value>
1
</value>
</value>
</property>
</process>
<process class="MassActionFluxProcess" id="r467">
<property name="k">
<value>
2.0
</value>
</property>
<property name="StepperID">
<value>
DE1
</value>
</property>
<property name="VariableReferenceList">
<value>
<value>
S0
</value>
<value>
Variable:/Spine:camR_ca1_C_CaMKIIp_PP1a
</value>
<value>
-1
</value>
</value>
<value>
<value>
P0
</value>
<value>
Variable:/Spine:camR_ca1_C_CaMKII
</value>
<value>
1
</value>
</value>
<value>
<value>
P1
</value>
<value>
Variable:/Spine:PP1a
</value>
<value>
1
</value>
</value>
</property>
</process>
<process class="MassActionFluxProcess" id="r468">
<property name="k">
<value>
3000000.0
</value>
</property>
<property name="StepperID">
<value>
DE1
</value>
</property>
<property name="VariableReferenceList">
<value>
<value>
S0
</value>
<value>
Variable:/Spine:camR_ca1_D_CaMKIIp
</value>
<value>
-1
</value>
</value>
<value>
<value>
S1
</value>
<value>
Variable:/Spine:PP1a
</value>
<value>
-1
</value>
</value>
<value>
<value>
P0
</value>
<value>
Variable:/Spine:camR_ca1_D_CaMKIIp_PP1a
</value>
<value>
1
</value>
</value>
</property>
</process>
<process class="MassActionFluxProcess" id="r469">
<property name="k">
<value>
0.5
</value>
</property>
<property name="StepperID">
<value>
DE1
</value>
</property>
<property name="VariableReferenceList">
<value>
<value>
S0
</value>
<value>
Variable:/Spine:camR_ca1_D_CaMKIIp_PP1a
</value>
<value>
-1
</value>
</value>
<value>
<value>
P0
</value>
<value>
Variable:/Spine:camR_ca1_D_CaMKIIp
</value>
<value>
1
</value>
</value>
<value>
<value>
P1
</value>
<value>
Variable:/Spine:PP1a
</value>
<value>
1
</value>
</value>
</property>
</process>
<process class="MassActionFluxProcess" id="r470">
<property name="k">
<value>
2.0
</value>
</property>
<property name="StepperID">
<value>
DE1
</value>
</property>
<property name="VariableReferenceList">
<value>
<value>
S0
</value>
<value>
Variable:/Spine:camR_ca1_D_CaMKIIp_PP1a
</value>
<value>
-1
</value>
</value>
<value>
<value>
P0
</value>
<value>
Variable:/Spine:camR_ca1_D_CaMKII
</value>
<value>
1
</value>
</value>
<value>
<value>
P1
</value>
<value>
Variable:/Spine:PP1a
</value>
<value>
1
</value>
</value>
</property>
</process>
<process class="MassActionFluxProcess" id="r471">
<property name="k">
<value>
3000000.0
</value>
</property>
<property name="StepperID">
<value>
DE1
</value>
</property>
<property name="VariableReferenceList">
<value>
<value>
S0
</value>
<value>
Variable:/Spine:camR_ca2_AB_CaMKIIp
</value>
<value>
-1
</value>
</value>
<value>
<value>
S1
</value>
<value>
Variable:/Spine:PP1a
</value>
<value>
-1
</value>
</value>
<value>
<value>
P0
</value>
<value>
Variable:/Spine:camR_ca2_AB_CaMKIIp_PP1a
</value>
<value>
1
</value>
</value>
</property>
</process>
<process class="MassActionFluxProcess" id="r472">
<property name="k">
<value>
0.5
</value>
</property>
<property name="StepperID">
<value>
DE1
</value>
</property>
<property name="VariableReferenceList">
<value>
<value>
S0
</value>
<value>
Variable:/Spine:camR_ca2_AB_CaMKIIp_PP1a
</value>
<value>
-1
</value>
</value>
<value>
<value>
P0
</value>
<value>
Variable:/Spine:camR_ca2_AB_CaMKIIp
</value>
<value>
1
</value>
</value>
<value>
<value>
P1
</value>
<value>
Variable:/Spine:PP1a
</value>
<value>
1
</value>
</value>
</property>
</process>
<process class="MassActionFluxProcess" id="r473">
<property name="k">
<value>
2.0
</value>
</property>
<property name="StepperID">
<value>
DE1
</value>
</property>
<property name="VariableReferenceList">
<value>
<value>
S0
</value>
<value>
Variable:/Spine:camR_ca2_AB_CaMKIIp_PP1a
</value>
<value>
-1
</value>
</value>
<value>
<value>
P0
</value>
<value>
Variable:/Spine:camR_ca2_AB_CaMKII
</value>
<value>
1
</value>
</value>
<value>
<value>
P1
</value>
<value>
Variable:/Spine:PP1a
</value>
<value>
1
</value>
</value>
</property>
</process>
<process class="MassActionFluxProcess" id="r474">
<property name="k">
<value>
3000000.0
</value>
</property>
<property name="StepperID">
<value>
DE1
</value>
</property>
<property name="VariableReferenceList">
<value>
<value>
S0
</value>
<value>
Variable:/Spine:camR_ca2_AC_CaMKIIp
</value>
<value>
-1
</value>
</value>
<value>
<value>
S1
</value>
<value>
Variable:/Spine:PP1a
</value>
<value>
-1
</value>
</value>
<value>
<value>
P0
</value>
<value>
Variable:/Spine:camR_ca2_AC_CaMKIIp_PP1a
</value>
<value>
1
</value>
</value>
</property>
</process>
<process class="MassActionFluxProcess" id="r475">
<property name="k">
<value>
0.5
</value>
</property>
<property name="StepperID">
<value>
DE1
</value>
</property>
<property name="VariableReferenceList">
<value>
<value>
S0
</value>
<value>
Variable:/Spine:camR_ca2_AC_CaMKIIp_PP1a
</value>
<value>
-1
</value>
</value>
<value>
<value>
P0
</value>
<value>
Variable:/Spine:camR_ca2_AC_CaMKIIp
</value>
<value>
1
</value>
</value>
<value>
<value>
P1
</value>
<value>
Variable:/Spine:PP1a
</value>
<value>
1
</value>
</value>
</property>
</process>
<process class="MassActionFluxProcess" id="r476">
<property name="k">
<value>
2.0
</value>
</property>
<property name="StepperID">
<value>
DE1
</value>
</property>
<property name="VariableReferenceList">
<value>
<value>
S0
</value>
<value>
Variable:/Spine:camR_ca2_AC_CaMKIIp_PP1a
</value>
<value>
-1
</value>
</value>
<value>
<value>
P0
</value>
<value>
Variable:/Spine:camR_ca2_AC_CaMKII
</value>
<value>
1
</value>
</value>
<value>
<value>
P1
</value>
<value>
Variable:/Spine:PP1a
</value>
<value>
1
</value>
</value>
</property>
</process>
<process class="MassActionFluxProcess" id="r477">
<property name="k">
<value>
3000000.0
</value>
</property>
<property name="StepperID">
<value>
DE1
</value>
</property>
<property name="VariableReferenceList">
<value>
<value>
S0
</value>
<value>
Variable:/Spine:camR_ca2_AD_CaMKIIp
</value>
<value>
-1
</value>
</value>
<value>
<value>
S1
</value>
<value>
Variable:/Spine:PP1a
</value>
<value>
-1
</value>
</value>
<value>
<value>
P0
</value>
<value>
Variable:/Spine:camR_ca2_AD_CaMKIIp_PP1a
</value>
<value>
1
</value>
</value>
</property>
</process>
<process class="MassActionFluxProcess" id="r478">
<property name="k">
<value>
0.5
</value>
</property>
<property name="StepperID">
<value>
DE1
</value>
</property>
<property name="VariableReferenceList">
<value>
<value>
S0
</value>
<value>
Variable:/Spine:camR_ca2_AD_CaMKIIp_PP1a
</value>
<value>
-1
</value>
</value>
<value>
<value>
P0
</value>
<value>
Variable:/Spine:camR_ca2_AD_CaMKIIp
</value>
<value>
1
</value>
</value>
<value>
<value>
P1
</value>
<value>
Variable:/Spine:PP1a
</value>
<value>
1
</value>
</value>
</property>
</process>
<process class="MassActionFluxProcess" id="r479">
<property name="k">
<value>
2.0
</value>
</property>
<property name="StepperID">
<value>
DE1
</value>
</property>
<property name="VariableReferenceList">
<value>
<value>
S0
</value>
<value>
Variable:/Spine:camR_ca2_AD_CaMKIIp_PP1a
</value>
<value>
-1
</value>
</value>
<value>
<value>
P0
</value>
<value>
Variable:/Spine:camR_ca2_AD_CaMKII
</value>
<value>
1
</value>
</value>
<value>
<value>
P1
</value>
<value>
Variable:/Spine:PP1a
</value>
<value>
1
</value>
</value>
</property>
</process>
<process class="MassActionFluxProcess" id="r480">
<property name="k">
<value>
3000000.0
</value>
</property>
<property name="StepperID">
<value>
DE1
</value>
</property>
<property name="VariableReferenceList">
<value>
<value>
S0
</value>
<value>
Variable:/Spine:camR_ca2_BC_CaMKIIp
</value>
<value>
-1
</value>
</value>
<value>
<value>
S1
</value>
<value>
Variable:/Spine:PP1a
</value>
<value>
-1
</value>
</value>
<value>
<value>
P0
</value>
<value>
Variable:/Spine:camR_ca2_BC_CaMKIIp_PP1a
</value>
<value>
1
</value>
</value>
</property>
</process>
<process class="MassActionFluxProcess" id="r481">
<property name="k">
<value>
0.5
</value>
</property>
<property name="StepperID">
<value>
DE1
</value>
</property>
<property name="VariableReferenceList">
<value>
<value>
S0
</value>
<value>
Variable:/Spine:camR_ca2_BC_CaMKIIp_PP1a
</value>
<value>
-1
</value>
</value>
<value>
<value>
P0
</value>
<value>
Variable:/Spine:camR_ca2_BC_CaMKIIp
</value>
<value>
1
</value>
</value>
<value>
<value>
P1
</value>
<value>
Variable:/Spine:PP1a
</value>
<value>
1
</value>
</value>
</property>
</process>
<process class="MassActionFluxProcess" id="r482">
<property name="k">
<value>
2.0
</value>
</property>
<property name="StepperID">
<value>
DE1
</value>
</property>
<property name="VariableReferenceList">
<value>
<value>
S0
</value>
<value>
Variable:/Spine:camR_ca2_BC_CaMKIIp_PP1a
</value>
<value>
-1
</value>
</value>
<value>
<value>
P0
</value>
<value>
Variable:/Spine:camR_ca2_BC_CaMKII
</value>
<value>
1
</value>
</value>
<value>
<value>
P1
</value>
<value>
Variable:/Spine:PP1a
</value>
<value>
1
</value>
</value>
</property>
</process>
<process class="MassActionFluxProcess" id="r483">
<property name="k">
<value>
3000000.0
</value>
</property>
<property name="StepperID">
<value>
DE1
</value>
</property>
<property name="VariableReferenceList">
<value>
<value>
S0
</value>
<value>
Variable:/Spine:camR_ca2_BD_CaMKIIp
</value>
<value>
-1
</value>
</value>
<value>
<value>
S1
</value>
<value>
Variable:/Spine:PP1a
</value>
<value>
-1
</value>
</value>
<value>
<value>
P0
</value>
<value>
Variable:/Spine:camR_ca2_BD_CaMKIIp_PP1a
</value>
<value>
1
</value>
</value>
</property>
</process>
<process class="MassActionFluxProcess" id="r484">
<property name="k">
<value>
0.5
</value>
</property>
<property name="StepperID">
<value>
DE1
</value>
</property>
<property name="VariableReferenceList">
<value>
<value>
S0
</value>
<value>
Variable:/Spine:camR_ca2_BD_CaMKIIp_PP1a
</value>
<value>
-1
</value>
</value>
<value>
<value>
P0
</value>
<value>
Variable:/Spine:camR_ca2_BD_CaMKIIp
</value>
<value>
1
</value>
</value>
<value>
<value>
P1
</value>
<value>
Variable:/Spine:PP1a
</value>
<value>
1
</value>
</value>
</property>
</process>
<process class="MassActionFluxProcess" id="r485">
<property name="k">
<value>
2.0
</value>
</property>
<property name="StepperID">
<value>
DE1
</value>
</property>
<property name="VariableReferenceList">
<value>
<value>
S0
</value>
<value>
Variable:/Spine:camR_ca2_BD_CaMKIIp_PP1a
</value>
<value>
-1
</value>
</value>
<value>
<value>
P0
</value>
<value>
Variable:/Spine:camR_ca2_BD_CaMKII
</value>
<value>
1
</value>
</value>
<value>
<value>
P1
</value>
<value>
Variable:/Spine:PP1a
</value>
<value>
1
</value>
</value>
</property>
</process>
<process class="MassActionFluxProcess" id="r486">
<property name="k">
<value>
3000000.0
</value>
</property>
<property name="StepperID">
<value>
DE1
</value>
</property>
<property name="VariableReferenceList">
<value>
<value>
S0
</value>
<value>
Variable:/Spine:camR_ca2_CD_CaMKIIp
</value>
<value>
-1
</value>
</value>
<value>
<value>
S1
</value>
<value>
Variable:/Spine:PP1a
</value>
<value>
-1
</value>
</value>
<value>
<value>
P0
</value>
<value>
Variable:/Spine:camR_ca2_CD_CaMKIIp_PP1a
</value>
<value>
1
</value>
</value>
</property>
</process>
<process class="MassActionFluxProcess" id="r487">
<property name="k">
<value>
0.5
</value>
</property>
<property name="StepperID">
<value>
DE1
</value>
</property>
<property name="VariableReferenceList">
<value>
<value>
S0
</value>
<value>
Variable:/Spine:camR_ca2_CD_CaMKIIp_PP1a
</value>
<value>
-1
</value>
</value>
<value>
<value>
P0
</value>
<value>
Variable:/Spine:camR_ca2_CD_CaMKIIp
</value>
<value>
1
</value>
</value>
<value>
<value>
P1
</value>
<value>
Variable:/Spine:PP1a
</value>
<value>
1
</value>
</value>
</property>
</process>
<process class="MassActionFluxProcess" id="r488">
<property name="k">
<value>
2.0
</value>
</property>
<property name="StepperID">
<value>
DE1
</value>
</property>
<property name="VariableReferenceList">
<value>
<value>
S0
</value>
<value>
Variable:/Spine:camR_ca2_CD_CaMKIIp_PP1a
</value>
<value>
-1
</value>
</value>
<value>
<value>
P0
</value>
<value>
Variable:/Spine:camR_ca2_CD_CaMKII
</value>
<value>
1
</value>
</value>
<value>
<value>
P1
</value>
<value>
Variable:/Spine:PP1a
</value>
<value>
1
</value>
</value>
</property>
</process>
<process class="MassActionFluxProcess" id="r489">
<property name="k">
<value>
3000000.0
</value>
</property>
<property name="StepperID">
<value>
DE1
</value>
</property>
<property name="VariableReferenceList">
<value>
<value>
S0
</value>
<value>
Variable:/Spine:camR_ca3_ABC_CaMKIIp
</value>
<value>
-1
</value>
</value>
<value>
<value>
S1
</value>
<value>
Variable:/Spine:PP1a
</value>
<value>
-1
</value>
</value>
<value>
<value>
P0
</value>
<value>
Variable:/Spine:camR_ca3_ABC_CaMKIIp_PP1a
</value>
<value>
1
</value>
</value>
</property>
</process>
<process class="MassActionFluxProcess" id="r490">
<property name="k">
<value>
0.5
</value>
</property>
<property name="StepperID">
<value>
DE1
</value>
</property>
<property name="VariableReferenceList">
<value>
<value>
S0
</value>
<value>
Variable:/Spine:camR_ca3_ABC_CaMKIIp_PP1a
</value>
<value>
-1
</value>
</value>
<value>
<value>
P0
</value>
<value>
Variable:/Spine:camR_ca3_ABC_CaMKIIp
</value>
<value>
1
</value>
</value>
<value>
<value>
P1
</value>
<value>
Variable:/Spine:PP1a
</value>
<value>
1
</value>
</value>
</property>
</process>
<process class="MassActionFluxProcess" id="r491">
<property name="k">
<value>
2.0
</value>
</property>
<property name="StepperID">
<value>
DE1
</value>
</property>
<property name="VariableReferenceList">
<value>
<value>
S0
</value>
<value>
Variable:/Spine:camR_ca3_ABC_CaMKIIp_PP1a
</value>
<value>
-1
</value>
</value>
<value>
<value>
P0
</value>
<value>
Variable:/Spine:camR_ca3_ABC_CaMKII
</value>
<value>
1
</value>
</value>
<value>
<value>
P1
</value>
<value>
Variable:/Spine:PP1a
</value>
<value>
1
</value>
</value>
</property>
</process>
<process class="MassActionFluxProcess" id="r492">
<property name="k">
<value>
3000000.0
</value>
</property>
<property name="StepperID">
<value>
DE1
</value>
</property>
<property name="VariableReferenceList">
<value>
<value>
S0
</value>
<value>
Variable:/Spine:camR_ca3_ABD_CaMKIIp
</value>
<value>
-1
</value>
</value>
<value>
<value>
S1
</value>
<value>
Variable:/Spine:PP1a
</value>
<value>
-1
</value>
</value>
<value>
<value>
P0
</value>
<value>
Variable:/Spine:camR_ca3_ABD_CaMKIIp_PP1a
</value>
<value>
1
</value>
</value>
</property>
</process>
<process class="MassActionFluxProcess" id="r493">
<property name="k">
<value>
0.5
</value>
</property>
<property name="StepperID">
<value>
DE1
</value>
</property>
<property name="VariableReferenceList">
<value>
<value>
S0
</value>
<value>
Variable:/Spine:camR_ca3_ABD_CaMKIIp_PP1a
</value>
<value>
-1
</value>
</value>
<value>
<value>
P0
</value>
<value>
Variable:/Spine:camR_ca3_ABD_CaMKIIp
</value>
<value>
1
</value>
</value>
<value>
<value>
P1
</value>
<value>
Variable:/Spine:PP1a
</value>
<value>
1
</value>
</value>
</property>
</process>
<process class="MassActionFluxProcess" id="r494">
<property name="k">
<value>
2.0
</value>
</property>
<property name="StepperID">
<value>
DE1
</value>
</property>
<property name="VariableReferenceList">
<value>
<value>
S0
</value>
<value>
Variable:/Spine:camR_ca3_ABD_CaMKIIp_PP1a
</value>
<value>
-1
</value>
</value>
<value>
<value>
P0
</value>
<value>
Variable:/Spine:camR_ca3_ABD_CaMKII
</value>
<value>
1
</value>
</value>
<value>
<value>
P1
</value>
<value>
Variable:/Spine:PP1a
</value>
<value>
1
</value>
</value>
</property>
</process>
<process class="MassActionFluxProcess" id="r495">
<property name="k">
<value>
3000000.0
</value>
</property>
<property name="StepperID">
<value>
DE1
</value>
</property>
<property name="VariableReferenceList">
<value>
<value>
S0
</value>
<value>
Variable:/Spine:camR_ca3_ACD_CaMKIIp
</value>
<value>
-1
</value>
</value>
<value>
<value>
S1
</value>
<value>
Variable:/Spine:PP1a
</value>
<value>
-1
</value>
</value>
<value>
<value>
P0
</value>
<value>
Variable:/Spine:camR_ca3_ACD_CaMKIIp_PP1a
</value>
<value>
1
</value>
</value>
</property>
</process>
<process class="MassActionFluxProcess" id="r496">
<property name="k">
<value>
0.5
</value>
</property>
<property name="StepperID">
<value>
DE1
</value>
</property>
<property name="VariableReferenceList">
<value>
<value>
S0
</value>
<value>
Variable:/Spine:camR_ca3_ACD_CaMKIIp_PP1a
</value>
<value>
-1
</value>
</value>
<value>
<value>
P0
</value>
<value>
Variable:/Spine:camR_ca3_ACD_CaMKIIp
</value>
<value>
1
</value>
</value>
<value>
<value>
P1
</value>
<value>
Variable:/Spine:PP1a
</value>
<value>
1
</value>
</value>
</property>
</process>
<process class="MassActionFluxProcess" id="r497">
<property name="k">
<value>
2.0
</value>
</property>
<property name="StepperID">
<value>
DE1
</value>
</property>
<property name="VariableReferenceList">
<value>
<value>
S0
</value>
<value>
Variable:/Spine:camR_ca3_ACD_CaMKIIp_PP1a
</value>
<value>
-1
</value>
</value>
<value>
<value>
P0
</value>
<value>
Variable:/Spine:camR_ca3_ACD_CaMKII
</value>
<value>
1
</value>
</value>
<value>
<value>
P1
</value>
<value>
Variable:/Spine:PP1a
</value>
<value>
1
</value>
</value>
</property>
</process>
<process class="MassActionFluxProcess" id="r498">
<property name="k">
<value>
3000000.0
</value>
</property>
<property name="StepperID">
<value>
DE1
</value>
</property>
<property name="VariableReferenceList">
<value>
<value>
S0
</value>
<value>
Variable:/Spine:camR_ca3_BCD_CaMKIIp
</value>
<value>
-1
</value>
</value>
<value>
<value>
S1
</value>
<value>
Variable:/Spine:PP1a
</value>
<value>
-1
</value>
</value>
<value>
<value>
P0
</value>
<value>
Variable:/Spine:camR_ca3_BCD_CaMKIIp_PP1a
</value>
<value>
1
</value>
</value>
</property>
</process>
<process class="MassActionFluxProcess" id="r499">
<property name="k">
<value>
0.5
</value>
</property>
<property name="StepperID">
<value>
DE1
</value>
</property>
<property name="VariableReferenceList">
<value>
<value>
S0
</value>
<value>
Variable:/Spine:camR_ca3_BCD_CaMKIIp_PP1a
</value>
<value>
-1
</value>
</value>
<value>
<value>
P0
</value>
<value>
Variable:/Spine:camR_ca3_BCD_CaMKIIp
</value>
<value>
1
</value>
</value>
<value>
<value>
P1
</value>
<value>
Variable:/Spine:PP1a
</value>
<value>
1
</value>
</value>
</property>
</process>
<process class="MassActionFluxProcess" id="r500">
<property name="k">
<value>
2.0
</value>
</property>
<property name="StepperID">
<value>
DE1
</value>
</property>
<property name="VariableReferenceList">
<value>
<value>
S0
</value>
<value>
Variable:/Spine:camR_ca3_BCD_CaMKIIp_PP1a
</value>
<value>
-1
</value>
</value>
<value>
<value>
P0
</value>
<value>
Variable:/Spine:camR_ca3_BCD_CaMKII
</value>
<value>
1
</value>
</value>
<value>
<value>
P1
</value>
<value>
Variable:/Spine:PP1a
</value>
<value>
1
</value>
</value>
</property>
</process>
<process class="MassActionFluxProcess" id="r501">
<property name="k">
<value>
3000000.0
</value>
</property>
<property name="StepperID">
<value>
DE1
</value>
</property>
<property name="VariableReferenceList">
<value>
<value>
S0
</value>
<value>
Variable:/Spine:camR_ca4_ABCD_CaMKIIp
</value>
<value>
-1
</value>
</value>
<value>
<value>
S1
</value>
<value>
Variable:/Spine:PP1a
</value>
<value>
-1
</value>
</value>
<value>
<value>
P0
</value>
<value>
Variable:/Spine:camR_ca4_ABCD_CaMKIIp_PP1a
</value>
<value>
1
</value>
</value>
</property>
</process>
<process class="MassActionFluxProcess" id="r502">
<property name="k">
<value>
0.5
</value>
</property>
<property name="StepperID">
<value>
DE1
</value>
</property>
<property name="VariableReferenceList">
<value>
<value>
S0
</value>
<value>
Variable:/Spine:camR_ca4_ABCD_CaMKIIp_PP1a
</value>
<value>
-1
</value>
</value>
<value>
<value>
P0
</value>
<value>
Variable:/Spine:camR_ca4_ABCD_CaMKIIp
</value>
<value>
1
</value>
</value>
<value>
<value>
P1
</value>
<value>
Variable:/Spine:PP1a
</value>
<value>
1
</value>
</value>
</property>
</process>
<process class="MassActionFluxProcess" id="r503">
<property name="k">
<value>
2.0
</value>
</property>
<property name="StepperID">
<value>
DE1
</value>
</property>
<property name="VariableReferenceList">
<value>
<value>
S0
</value>
<value>
Variable:/Spine:camR_ca4_ABCD_CaMKIIp_PP1a
</value>
<value>
-1
</value>
</value>
<value>
<value>
P0
</value>
<value>
Variable:/Spine:camR_ca4_ABCD_CaMKII
</value>
<value>
1
</value>
</value>
<value>
<value>
P1
</value>
<value>
Variable:/Spine:PP1a
</value>
<value>
1
</value>
</value>
</property>
</process>
<process class="PythonProcess" id="add_free_cam_ca4_total">
<property name="FireMethod">
<value>
P0.Value=(X1.Value+X0.Value)
</value>
</property>
<property name="StepperID">
<value>
Passive
</value>
</property>
<property name="VariableReferenceList">
<value>
<value>
P0
</value>
<value>
Variable:/Spine:free_cam_ca4_total
</value>
<value>
1
</value>
</value>
<value>
<value>
X0
</value>
<value>
Variable:/Spine:camT_ca4_ABCD
</value>
<value>
0
</value>
</value>
<value>
<value>
X1
</value>
<value>
Variable:/Spine:camR_ca4_ABCD
</value>
<value>
0
</value>
</value>
</property>
</process>
<process class="PythonProcess" id="add_camR_ca4_total">
<property name="FireMethod">
<value>
P0.Value=(X5.Value+X3.Value+X4.Value+X2.Value+X1.Value+X0.Value)
</value>
</property>
<property name="StepperID">
<value>
Passive
</value>
</property>
<property name="VariableReferenceList">
<value>
<value>
P0
</value>
<value>
Variable:/Spine:camR_ca4_total
</value>
<value>
1
</value>
</value>
<value>
<value>
X2
</value>
<value>
Variable:/Spine:camR_ca4_ABCD_CaMKIIp
</value>
<value>
0
</value>
</value>
<value>
<value>
X1
</value>
<value>
Variable:/Spine:Dp_camR_ca4_ABCD_PP2B
</value>
<value>
0
</value>
</value>
<value>
<value>
X5
</value>
<value>
Variable:/Spine:camR_ca4_ABCD
</value>
<value>
0
</value>
</value>
<value>
<value>
X4
</value>
<value>
Variable:/Spine:camR_ca4_ABCD_PP2B
</value>
<value>
0
</value>
</value>
<value>
<value>
X3
</value>
<value>
Variable:/Spine:camR_ca4_ABCD_CaMKII
</value>
<value>
0
</value>
</value>
<value>
<value>
X0
</value>
<value>
Variable:/Spine:camR_ca4_ABCD_CaMKIIp_PP1a
</value>
<value>
0
</value>
</value>
</property>
</process>
<process class="PythonProcess" id="add_camR_ca4_ratio">
<property name="FireMethod">
<value>
P0.Value=(X0.Value/X1.Value)
</value>
</property>
<property name="StepperID">
<value>
Passive
</value>
</property>
<property name="VariableReferenceList">
<value>
<value>
P0
</value>
<value>
Variable:/Spine:camR_ca4_ratio
</value>
<value>
1
</value>
</value>
<value>
<value>
X0
</value>
<value>
Variable:/Spine:camR_ca4_total
</value>
<value>
0
</value>
</value>
<value>
<value>
X1
</value>
<value>
Variable:/Spine:cam_total
</value>
<value>
0
</value>
</value>
</property>
</process>
<process class="PythonProcess" id="add_cam_ca4_total">
<property name="FireMethod">
<value>
P0.Value=(X6.Value+X5.Value+X3.Value+X4.Value+X2.Value+X1.Value+X0.Value)
</value>
</property>
<property name="StepperID">
<value>
Passive
</value>
</property>
<property name="VariableReferenceList">
<value>
<value>
P0
</value>
<value>
Variable:/Spine:cam_ca4_total
</value>
<value>
1
</value>
</value>
<value>
<value>
X2
</value>
<value>
Variable:/Spine:camR_ca4_ABCD_CaMKIIp
</value>
<value>
0
</value>
</value>
<value>
<value>
X5
</value>
<value>
Variable:/Spine:camT_ca4_ABCD
</value>
<value>
0
</value>
</value>
<value>
<value>
X1
</value>
<value>
Variable:/Spine:Dp_camR_ca4_ABCD_PP2B
</value>
<value>
0
</value>
</value>
<value>
<value>
X6
</value>
<value>
Variable:/Spine:camR_ca4_ABCD
</value>
<value>
0
</value>
</value>
<value>
<value>
X4
</value>
<value>
Variable:/Spine:camR_ca4_ABCD_PP2B
</value>
<value>
0
</value>
</value>
<value>
<value>
X3
</value>
<value>
Variable:/Spine:camR_ca4_ABCD_CaMKII
</value>
<value>
0
</value>
</value>
<value>
<value>
X0
</value>
<value>
Variable:/Spine:camR_ca4_ABCD_CaMKIIp_PP1a
</value>
<value>
0
</value>
</value>
</property>
</process>
<process class="PythonProcess" id="add_cam_ca4_totalRatio">
<property name="FireMethod">
<value>
P0.Value=(X0.Value/X1.Value)
</value>
</property>
<property name="StepperID">
<value>
Passive
</value>
</property>
<property name="VariableReferenceList">
<value>
<value>
P0
</value>
<value>
Variable:/Spine:cam_ca4_totalRatio
</value>
<value>
1
</value>
</value>
<value>
<value>
X0
</value>
<value>
Variable:/Spine:cam_ca4_total
</value>
<value>
0
</value>
</value>
<value>
<value>
X1
</value>
<value>
Variable:/Spine:cam_total
</value>
<value>
0
</value>
</value>
</property>
</process>
<process class="PythonProcess" id="add_free_camR_ca3_total">
<property name="FireMethod">
<value>
P0.Value=(X3.Value+X2.Value+X1.Value+X0.Value)
</value>
</property>
<property name="StepperID">
<value>
Passive
</value>
</property>
<property name="VariableReferenceList">
<value>
<value>
P0
</value>
<value>
Variable:/Spine:free_camR_ca3_total
</value>
<value>
1
</value>
</value>
<value>
<value>
X0
</value>
<value>
Variable:/Spine:camR_ca3_BCD
</value>
<value>
0
</value>
</value>
<value>
<value>
X3
</value>
<value>
Variable:/Spine:camR_ca3_ABC
</value>
<value>
0
</value>
</value>
<value>
<value>
X1
</value>
<value>
Variable:/Spine:camR_ca3_ACD
</value>
<value>
0
</value>
</value>
<value>
<value>
X2
</value>
<value>
Variable:/Spine:camR_ca3_ABD
</value>
<value>
0
</value>
</value>
</property>
</process>
<process class="PythonProcess" id="add_free_camT_ca3_total">
<property name="FireMethod">
<value>
P0.Value=(X3.Value+X2.Value+X1.Value+X0.Value)
</value>
</property>
<property name="StepperID">
<value>
Passive
</value>
</property>
<property name="VariableReferenceList">
<value>
<value>
P0
</value>
<value>
Variable:/Spine:free_camT_ca3_total
</value>
<value>
1
</value>
</value>
<value>
<value>
X1
</value>
<value>
Variable:/Spine:camT_ca3_ACD
</value>
<value>
0
</value>
</value>
<value>
<value>
X2
</value>
<value>
Variable:/Spine:camT_ca3_ABD
</value>
<value>
0
</value>
</value>
<value>
<value>
X3
</value>
<value>
Variable:/Spine:camT_ca3_ABC
</value>
<value>
0
</value>
</value>
<value>
<value>
X0
</value>
<value>
Variable:/Spine:camT_ca3_BCD
</value>
<value>
0
</value>
</value>
</property>
</process>
<process class="PythonProcess" id="add_free_cam_ca3_total">
<property name="FireMethod">
<value>
P0.Value=(X1.Value+X0.Value)
</value>
</property>
<property name="StepperID">
<value>
Passive
</value>
</property>
<property name="VariableReferenceList">
<value>
<value>
P0
</value>
<value>
Variable:/Spine:free_cam_ca3_total
</value>
<value>
1
</value>
</value>
<value>
<value>
X0
</value>
<value>
Variable:/Spine:free_camT_ca3_total
</value>
<value>
0
</value>
</value>
<value>
<value>
X1
</value>
<value>
Variable:/Spine:free_camR_ca3_total
</value>
<value>
0
</value>
</value>
</property>
</process>
<process class="PythonProcess" id="add_CaMKII_camR_ca3">
<property name="FireMethod">
<value>
P0.Value=(X11.Value+X10.Value+X9.Value+X8.Value+X7.Value+X6.Value+X5.Value+X4.Value+X3.Value+X2.Value+X1.Value+X0.Value)
</value>
</property>
<property name="StepperID">
<value>
Passive
</value>
</property>
<property name="VariableReferenceList">
<value>
<value>
P0
</value>
<value>
Variable:/Spine:CaMKII_camR_ca3
</value>
<value>
1
</value>
</value>
<value>
<value>
X5
</value>
<value>
Variable:/Spine:camR_ca3_ACD_CaMKIIp
</value>
<value>
0
</value>
</value>
<value>
<value>
X9
</value>
<value>
Variable:/Spine:camR_ca3_ACD_CaMKII
</value>
<value>
0
</value>
</value>
<value>
<value>
X6
</value>
<value>
Variable:/Spine:camR_ca3_ABD_CaMKIIp
</value>
<value>
0
</value>
</value>
<value>
<value>
X0
</value>
<value>
Variable:/Spine:camR_ca3_BCD_CaMKIIp_PP1a
</value>
<value>
0
</value>
</value>
<value>
<value>
X1
</value>
<value>
Variable:/Spine:camR_ca3_ACD_CaMKIIp_PP1a
</value>
<value>
0
</value>
</value>
<value>
<value>
X11
</value>
<value>
Variable:/Spine:camR_ca3_ABC_CaMKII
</value>
<value>
0
</value>
</value>
<value>
<value>
X8
</value>
<value>
Variable:/Spine:camR_ca3_BCD_CaMKII
</value>
<value>
0
</value>
</value>
<value>
<value>
X3
</value>
<value>
Variable:/Spine:camR_ca3_ABC_CaMKIIp_PP1a
</value>
<value>
0
</value>
</value>
<value>
<value>
X2
</value>
<value>
Variable:/Spine:camR_ca3_ABD_CaMKIIp_PP1a
</value>
<value>
0
</value>
</value>
<value>
<value>
X7
</value>
<value>
Variable:/Spine:camR_ca3_ABC_CaMKIIp
</value>
<value>
0
</value>
</value>
<value>
<value>
X4
</value>
<value>
Variable:/Spine:camR_ca3_BCD_CaMKIIp
</value>
<value>
0
</value>
</value>
<value>
<value>
X10
</value>
<value>
Variable:/Spine:camR_ca3_ABD_CaMKII
</value>
<value>
0
</value>
</value>
</property>
</process>
<process class="PythonProcess" id="add_PP2B_camR_ca3">
<property name="FireMethod">
<value>
P0.Value=(X7.Value+X6.Value+X5.Value+X4.Value+X3.Value+X2.Value+X1.Value+X0.Value)
</value>
</property>
<property name="StepperID">
<value>
Passive
</value>
</property>
<property name="VariableReferenceList">
<value>
<value>
P0
</value>
<value>
Variable:/Spine:PP2B_camR_ca3
</value>
<value>
1
</value>
</value>
<value>
<value>
X3
</value>
<value>
Variable:/Spine:Dp_camR_ca3_ABC_PP2B
</value>
<value>
0
</value>
</value>
<value>
<value>
X6
</value>
<value>
Variable:/Spine:camR_ca3_ABD_PP2B
</value>
<value>
0
</value>
</value>
<value>
<value>
X5
</value>
<value>
Variable:/Spine:camR_ca3_ACD_PP2B
</value>
<value>
0
</value>
</value>
<value>
<value>
X0
</value>
<value>
Variable:/Spine:Dp_camR_ca3_BCD_PP2B
</value>
<value>
0
</value>
</value>
<value>
<value>
X4
</value>
<value>
Variable:/Spine:camR_ca3_BCD_PP2B
</value>
<value>
0
</value>
</value>
<value>
<value>
X7
</value>
<value>
Variable:/Spine:camR_ca3_ABC_PP2B
</value>
<value>
0
</value>
</value>
<value>
<value>
X2
</value>
<value>
Variable:/Spine:Dp_camR_ca3_ABD_PP2B
</value>
<value>
0
</value>
</value>
<value>
<value>
X1
</value>
<value>
Variable:/Spine:Dp_camR_ca3_ACD_PP2B
</value>
<value>
0
</value>
</value>
</property>
</process>
<process class="PythonProcess" id="add_camR_ca3_total">
<property name="FireMethod">
<value>
P0.Value=(X0.Value+X2.Value+X1.Value)
</value>
</property>
<property name="StepperID">
<value>
Passive
</value>
</property>
<property name="VariableReferenceList">
<value>
<value>
P0
</value>
<value>
Variable:/Spine:camR_ca3_total
</value>
<value>
1
</value>
</value>
<value>
<value>
X1
</value>
<value>
Variable:/Spine:CaMKII_camR_ca3
</value>
<value>
0
</value>
</value>
<value>
<value>
X0
</value>
<value>
Variable:/Spine:free_camR_ca3_total
</value>
<value>
0
</value>
</value>
<value>
<value>
X2
</value>
<value>
Variable:/Spine:PP2B_camR_ca3
</value>
<value>
0
</value>
</value>
</property>
</process>
<process class="PythonProcess" id="add_camR_ca3_ratio">
<property name="FireMethod">
<value>
P0.Value=(X0.Value/X1.Value)
</value>
</property>
<property name="StepperID">
<value>
Passive
</value>
</property>
<property name="VariableReferenceList">
<value>
<value>
P0
</value>
<value>
Variable:/Spine:camR_ca3_ratio
</value>
<value>
1
</value>
</value>
<value>
<value>
X0
</value>
<value>
Variable:/Spine:camR_ca3_total
</value>
<value>
0
</value>
</value>
<value>
<value>
X1
</value>
<value>
Variable:/Spine:cam_total
</value>
<value>
0
</value>
</value>
</property>
</process>
<process class="PythonProcess" id="add_cam_ca3_total">
<property name="FireMethod">
<value>
P0.Value=(X1.Value+X2.Value+X0.Value)
</value>
</property>
<property name="StepperID">
<value>
Passive
</value>
</property>
<property name="VariableReferenceList">
<value>
<value>
P0
</value>
<value>
Variable:/Spine:cam_ca3_total
</value>
<value>
1
</value>
</value>
<value>
<value>
X0
</value>
<value>
Variable:/Spine:free_cam_ca3_total
</value>
<value>
0
</value>
</value>
<value>
<value>
X2
</value>
<value>
Variable:/Spine:PP2B_camR_ca3
</value>
<value>
0
</value>
</value>
<value>
<value>
X1
</value>
<value>
Variable:/Spine:CaMKII_camR_ca3
</value>
<value>
0
</value>
</value>
</property>
</process>
<process class="PythonProcess" id="add_cam_ca3_totalRatio">
<property name="FireMethod">
<value>
P0.Value=(X0.Value/X1.Value)
</value>
</property>
<property name="StepperID">
<value>
Passive
</value>
</property>
<property name="VariableReferenceList">
<value>
<value>
P0
</value>
<value>
Variable:/Spine:cam_ca3_totalRatio
</value>
<value>
1
</value>
</value>
<value>
<value>
X0
</value>
<value>
Variable:/Spine:cam_ca3_total
</value>
<value>
0
</value>
</value>
<value>
<value>
X1
</value>
<value>
Variable:/Spine:cam_total
</value>
<value>
0
</value>
</value>
</property>
</process>
<process class="PythonProcess" id="add_free_camR_ca2_total">
<property name="FireMethod">
<value>
P0.Value=(X5.Value+X4.Value+X3.Value+X2.Value+X1.Value+X0.Value)
</value>
</property>
<property name="StepperID">
<value>
Passive
</value>
</property>
<property name="VariableReferenceList">
<value>
<value>
P0
</value>
<value>
Variable:/Spine:free_camR_ca2_total
</value>
<value>
1
</value>
</value>
<value>
<value>
X3
</value>
<value>
Variable:/Spine:camR_ca2_AD
</value>
<value>
0
</value>
</value>
<value>
<value>
X2
</value>
<value>
Variable:/Spine:camR_ca2_BC
</value>
<value>
0
</value>
</value>
<value>
<value>
X1
</value>
<value>
Variable:/Spine:camR_ca2_BD
</value>
<value>
0
</value>
</value>
<value>
<value>
X4
</value>
<value>
Variable:/Spine:camR_ca2_AC
</value>
<value>
0
</value>
</value>
<value>
<value>
X5
</value>
<value>
Variable:/Spine:camR_ca2_AB
</value>
<value>
0
</value>
</value>
<value>
<value>
X0
</value>
<value>
Variable:/Spine:camR_ca2_CD
</value>
<value>
0
</value>
</value>
</property>
</process>
<process class="PythonProcess" id="add_free_camT_ca2_total">
<property name="FireMethod">
<value>
P0.Value=(X5.Value+X4.Value+X3.Value+X2.Value+X1.Value+X0.Value)
</value>
</property>
<property name="StepperID">
<value>
Passive
</value>
</property>
<property name="VariableReferenceList">
<value>
<value>
P0
</value>
<value>
Variable:/Spine:free_camT_ca2_total
</value>
<value>
1
</value>
</value>
<value>
<value>
X2
</value>
<value>
Variable:/Spine:camT_ca2_BC
</value>
<value>
0
</value>
</value>
<value>
<value>
X1
</value>
<value>
Variable:/Spine:camT_ca2_BD
</value>
<value>
0
</value>
</value>
<value>
<value>
X5
</value>
<value>
Variable:/Spine:camT_ca2_AB
</value>
<value>
0
</value>
</value>
<value>
<value>
X4
</value>
<value>
Variable:/Spine:camT_ca2_AC
</value>
<value>
0
</value>
</value>
<value>
<value>
X0
</value>
<value>
Variable:/Spine:camT_ca2_CD
</value>
<value>
0
</value>
</value>
<value>
<value>
X3
</value>
<value>
Variable:/Spine:camT_ca2_AD
</value>
<value>
0
</value>
</value>
</property>
</process>
<process class="PythonProcess" id="add_free_cam_ca2_total">
<property name="FireMethod">
<value>
P0.Value=(X1.Value+X0.Value)
</value>
</property>
<property name="StepperID">
<value>
Passive
</value>
</property>
<property name="VariableReferenceList">
<value>
<value>
P0
</value>
<value>
Variable:/Spine:free_cam_ca2_total
</value>
<value>
1
</value>
</value>
<value>
<value>
X0
</value>
<value>
Variable:/Spine:free_camT_ca2_total
</value>
<value>
0
</value>
</value>
<value>
<value>
X1
</value>
<value>
Variable:/Spine:free_camR_ca2_total
</value>
<value>
0
</value>
</value>
</property>
</process>
<process class="PythonProcess" id="add_CaMKII_camR_ca2">
<property name="FireMethod">
<value>
P0.Value=(X17.Value+X16.Value+X15.Value+X14.Value+X13.Value+X12.Value+X11.Value+X10.Value+X9.Value+X8.Value+X7.Value+X6.Value+X5.Value+X4.Value+X3.Value+X2.Value+X1.Value+X0.Value)
</value>
</property>
<property name="StepperID">
<value>
Passive
</value>
</property>
<property name="VariableReferenceList">
<value>
<value>
P0
</value>
<value>
Variable:/Spine:CaMKII_camR_ca2
</value>
<value>
1
</value>
</value>
<value>
<value>
X7
</value>
<value>
Variable:/Spine:camR_ca2_BD_CaMKIIp
</value>
<value>
0
</value>
</value>
<value>
<value>
X2
</value>
<value>
Variable:/Spine:camR_ca2_BC_CaMKIIp_PP1a
</value>
<value>
0
</value>
</value>
<value>
<value>
X15
</value>
<value>
Variable:/Spine:camR_ca2_AD_CaMKII
</value>
<value>
0
</value>
</value>
<value>
<value>
X9
</value>
<value>
Variable:/Spine:camR_ca2_AD_CaMKIIp
</value>
<value>
0
</value>
</value>
<value>
<value>
X6
</value>
<value>
Variable:/Spine:camR_ca2_CD_CaMKIIp
</value>
<value>
0
</value>
</value>
<value>
<value>
X10
</value>
<value>
Variable:/Spine:camR_ca2_AC_CaMKIIp
</value>
<value>
0
</value>
</value>
<value>
<value>
X3
</value>
<value>
Variable:/Spine:camR_ca2_AD_CaMKIIp_PP1a
</value>
<value>
0
</value>
</value>
<value>
<value>
X12
</value>
<value>
Variable:/Spine:camR_ca2_CD_CaMKII
</value>
<value>
0
</value>
</value>
<value>
<value>
X14
</value>
<value>
Variable:/Spine:camR_ca2_BC_CaMKII
</value>
<value>
0
</value>
</value>
<value>
<value>
X5
</value>
<value>
Variable:/Spine:camR_ca2_AB_CaMKIIp_PP1a
</value>
<value>
0
</value>
</value>
<value>
<value>
X13
</value>
<value>
Variable:/Spine:camR_ca2_BD_CaMKII
</value>
<value>
0
</value>
</value>
<value>
<value>
X8
</value>
<value>
Variable:/Spine:camR_ca2_BC_CaMKIIp
</value>
<value>
0
</value>
</value>
<value>
<value>
X1
</value>
<value>
Variable:/Spine:camR_ca2_BD_CaMKIIp_PP1a
</value>
<value>
0
</value>
</value>
<value>
<value>
X11
</value>
<value>
Variable:/Spine:camR_ca2_AB_CaMKIIp
</value>
<value>
0
</value>
</value>
<value>
<value>
X4
</value>
<value>
Variable:/Spine:camR_ca2_AC_CaMKIIp_PP1a
</value>
<value>
0
</value>
</value>
<value>
<value>
X0
</value>
<value>
Variable:/Spine:camR_ca2_CD_CaMKIIp_PP1a
</value>
<value>
0
</value>
</value>
<value>
<value>
X17
</value>
<value>
Variable:/Spine:camR_ca2_AB_CaMKII
</value>
<value>
0
</value>
</value>
<value>
<value>
X16
</value>
<value>
Variable:/Spine:camR_ca2_AC_CaMKII
</value>
<value>
0
</value>
</value>
</property>
</process>
<process class="PythonProcess" id="add_PP2B_camR_ca2">
<property name="FireMethod">
<value>
P0.Value=(X11.Value+X10.Value+X9.Value+X8.Value+X7.Value+X6.Value+X5.Value+X4.Value+X3.Value+X2.Value+X1.Value+X0.Value)
</value>
</property>
<property name="StepperID">
<value>
Passive
</value>
</property>
<property name="VariableReferenceList">
<value>
<value>
P0
</value>
<value>
Variable:/Spine:PP2B_camR_ca2
</value>
<value>
1
</value>
</value>
<value>
<value>
X4
</value>
<value>
Variable:/Spine:Dp_camR_ca2_AC_PP2B
</value>
<value>
0
</value>
</value>
<value>
<value>
X2
</value>
<value>
Variable:/Spine:Dp_camR_ca2_BC_PP2B
</value>
<value>
0
</value>
</value>
<value>
<value>
X6
</value>
<value>
Variable:/Spine:camR_ca2_CD_PP2B
</value>
<value>
0
</value>
</value>
<value>
<value>
X3
</value>
<value>
Variable:/Spine:Dp_camR_ca2_AD_PP2B
</value>
<value>
0
</value>
</value>
<value>
<value>
X7
</value>
<value>
Variable:/Spine:camR_ca2_BD_PP2B
</value>
<value>
0
</value>
</value>
<value>
<value>
X5
</value>
<value>
Variable:/Spine:Dp_camR_ca2_AB_PP2B
</value>
<value>
0
</value>
</value>
<value>
<value>
X0
</value>
<value>
Variable:/Spine:Dp_camR_ca2_CD_PP2B
</value>
<value>
0
</value>
</value>
<value>
<value>
X11
</value>
<value>
Variable:/Spine:camR_ca2_AB_PP2B
</value>
<value>
0
</value>
</value>
<value>
<value>
X1
</value>
<value>
Variable:/Spine:Dp_camR_ca2_BD_PP2B
</value>
<value>
0
</value>
</value>
<value>
<value>
X9
</value>
<value>
Variable:/Spine:camR_ca2_AD_PP2B
</value>
<value>
0
</value>
</value>
<value>
<value>
X10
</value>
<value>
Variable:/Spine:camR_ca2_AC_PP2B
</value>
<value>
0
</value>
</value>
<value>
<value>
X8
</value>
<value>
Variable:/Spine:camR_ca2_BC_PP2B
</value>
<value>
0
</value>
</value>
</property>
</process>
<process class="PythonProcess" id="add_camR_ca2_total">
<property name="FireMethod">
<value>
P0.Value=(X0.Value+X1.Value+X2.Value)
</value>
</property>
<property name="StepperID">
<value>
Passive
</value>
</property>
<property name="VariableReferenceList">
<value>
<value>
P0
</value>
<value>
Variable:/Spine:camR_ca2_total
</value>
<value>
1
</value>
</value>
<value>
<value>
X1
</value>
<value>
Variable:/Spine:CaMKII_camR_ca2
</value>
<value>
0
</value>
</value>
<value>
<value>
X2
</value>
<value>
Variable:/Spine:PP2B_camR_ca2
</value>
<value>
0
</value>
</value>
<value>
<value>
X0
</value>
<value>
Variable:/Spine:free_camR_ca2_total
</value>
<value>
0
</value>
</value>
</property>
</process>
<process class="PythonProcess" id="add_camR_ca2_ratio">
<property name="FireMethod">
<value>
P0.Value=(X0.Value/X1.Value)
</value>
</property>
<property name="StepperID">
<value>
Passive
</value>
</property>
<property name="VariableReferenceList">
<value>
<value>
P0
</value>
<value>
Variable:/Spine:camR_ca2_ratio
</value>
<value>
1
</value>
</value>
<value>
<value>
X1
</value>
<value>
Variable:/Spine:cam_total
</value>
<value>
0
</value>
</value>
<value>
<value>
X0
</value>
<value>
Variable:/Spine:camR_ca2_total
</value>
<value>
0
</value>
</value>
</property>
</process>
<process class="PythonProcess" id="add_cam_ca2_total">
<property name="FireMethod">
<value>
P0.Value=(X0.Value+X1.Value+X2.Value)
</value>
</property>
<property name="StepperID">
<value>
Passive
</value>
</property>
<property name="VariableReferenceList">
<value>
<value>
P0
</value>
<value>
Variable:/Spine:cam_ca2_total
</value>
<value>
1
</value>
</value>
<value>
<value>
X1
</value>
<value>
Variable:/Spine:CaMKII_camR_ca2
</value>
<value>
0
</value>
</value>
<value>
<value>
X2
</value>
<value>
Variable:/Spine:PP2B_camR_ca2
</value>
<value>
0
</value>
</value>
<value>
<value>
X0
</value>
<value>
Variable:/Spine:free_cam_ca2_total
</value>
<value>
0
</value>
</value>
</property>
</process>
<process class="PythonProcess" id="add_cam_ca2_totalRatio">
<property name="FireMethod">
<value>
P0.Value=(X0.Value/X1.Value)
</value>
</property>
<property name="StepperID">
<value>
Passive
</value>
</property>
<property name="VariableReferenceList">
<value>
<value>
P0
</value>
<value>
Variable:/Spine:cam_ca2_totalRatio
</value>
<value>
1
</value>
</value>
<value>
<value>
X0
</value>
<value>
Variable:/Spine:cam_ca2_total
</value>
<value>
0
</value>
</value>
<value>
<value>
X1
</value>
<value>
Variable:/Spine:cam_total
</value>
<value>
0
</value>
</value>
</property>
</process>
<process class="PythonProcess" id="add_free_camR_ca1_total">
<property name="FireMethod">
<value>
P0.Value=(X3.Value+X2.Value+X1.Value+X0.Value)
</value>
</property>
<property name="StepperID">
<value>
Passive
</value>
</property>
<property name="VariableReferenceList">
<value>
<value>
P0
</value>
<value>
Variable:/Spine:free_camR_ca1_total
</value>
<value>
1
</value>
</value>
<value>
<value>
X0
</value>
<value>
Variable:/Spine:camR_ca1_D
</value>
<value>
0
</value>
</value>
<value>
<value>
X2
</value>
<value>
Variable:/Spine:camR_ca1_B
</value>
<value>
0
</value>
</value>
<value>
<value>
X1
</value>
<value>
Variable:/Spine:camR_ca1_C
</value>
<value>
0
</value>
</value>
<value>
<value>
X3
</value>
<value>
Variable:/Spine:camR_ca1_A
</value>
<value>
0
</value>
</value>
</property>
</process>
<process class="PythonProcess" id="add_free_camT_ca1_total">
<property name="FireMethod">
<value>
P0.Value=(X3.Value+X2.Value+X1.Value+X0.Value)
</value>
</property>
<property name="StepperID">
<value>
Passive
</value>
</property>
<property name="VariableReferenceList">
<value>
<value>
P0
</value>
<value>
Variable:/Spine:free_camT_ca1_total
</value>
<value>
1
</value>
</value>
<value>
<value>
X0
</value>
<value>
Variable:/Spine:camT_ca1_D
</value>
<value>
0
</value>
</value>
<value>
<value>
X3
</value>
<value>
Variable:/Spine:camT_ca1_A
</value>
<value>
0
</value>
</value>
<value>
<value>
X2
</value>
<value>
Variable:/Spine:camT_ca1_B
</value>
<value>
0
</value>
</value>
<value>
<value>
X1
</value>
<value>
Variable:/Spine:camT_ca1_C
</value>
<value>
0
</value>
</value>
</property>
</process>
<process class="PythonProcess" id="add_free_cam_ca1_total">
<property name="FireMethod">
<value>
P0.Value=(X7.Value+X6.Value+X5.Value+X4.Value+X3.Value+X2.Value+X1.Value+X0.Value)
</value>
</property>
<property name="StepperID">
<value>
Passive
</value>
</property>
<property name="VariableReferenceList">
<value>
<value>
P0
</value>
<value>
Variable:/Spine:free_cam_ca1_total
</value>
<value>
1
</value>
</value>
<value>
<value>
X4
</value>
<value>
Variable:/Spine:camR_ca1_D
</value>
<value>
0
</value>
</value>
<value>
<value>
X6
</value>
<value>
Variable:/Spine:camR_ca1_B
</value>
<value>
0
</value>
</value>
<value>
<value>
X5
</value>
<value>
Variable:/Spine:camR_ca1_C
</value>
<value>
0
</value>
</value>
<value>
<value>
X7
</value>
<value>
Variable:/Spine:camR_ca1_A
</value>
<value>
0
</value>
</value>
<value>
<value>
X0
</value>
<value>
Variable:/Spine:camT_ca1_D
</value>
<value>
0
</value>
</value>
<value>
<value>
X3
</value>
<value>
Variable:/Spine:camT_ca1_A
</value>
<value>
0
</value>
</value>
<value>
<value>
X2
</value>
<value>
Variable:/Spine:camT_ca1_B
</value>
<value>
0
</value>
</value>
<value>
<value>
X1
</value>
<value>
Variable:/Spine:camT_ca1_C
</value>
<value>
0
</value>
</value>
</property>
</process>
<process class="PythonProcess" id="add_CaMKII_camR_ca1">
<property name="FireMethod">
<value>
P0.Value=(X11.Value+X10.Value+X9.Value+X8.Value+X7.Value+X6.Value+X5.Value+X4.Value+X3.Value+X2.Value+X1.Value+X0.Value)
</value>
</property>
<property name="StepperID">
<value>
Passive
</value>
</property>
<property name="VariableReferenceList">
<value>
<value>
P0
</value>
<value>
Variable:/Spine:CaMKII_camR_ca1
</value>
<value>
1
</value>
</value>
<value>
<value>
X3
</value>
<value>
Variable:/Spine:camR_ca1_A_CaMKIIp_PP1a
</value>
<value>
0
</value>
</value>
<value>
<value>
X1
</value>
<value>
Variable:/Spine:camR_ca1_C_CaMKIIp_PP1a
</value>
<value>
0
</value>
</value>
<value>
<value>
X6
</value>
<value>
Variable:/Spine:camR_ca1_B_CaMKIIp
</value>
<value>
0
</value>
</value>
<value>
<value>
X8
</value>
<value>
Variable:/Spine:camR_ca1_D_CaMKII
</value>
<value>
0
</value>
</value>
<value>
<value>
X2
</value>
<value>
Variable:/Spine:camR_ca1_B_CaMKIIp_PP1a
</value>
<value>
0
</value>
</value>
<value>
<value>
X5
</value>
<value>
Variable:/Spine:camR_ca1_C_CaMKIIp
</value>
<value>
0
</value>
</value>
<value>
<value>
X11
</value>
<value>
Variable:/Spine:camR_ca1_A_CaMKII
</value>
<value>
0
</value>
</value>
<value>
<value>
X7
</value>
<value>
Variable:/Spine:camR_ca1_A_CaMKIIp
</value>
<value>
0
</value>
</value>
<value>
<value>
X0
</value>
<value>
Variable:/Spine:camR_ca1_D_CaMKIIp_PP1a
</value>
<value>
0
</value>
</value>
<value>
<value>
X9
</value>
<value>
Variable:/Spine:camR_ca1_C_CaMKII
</value>
<value>
0
</value>
</value>
<value>
<value>
X10
</value>
<value>
Variable:/Spine:camR_ca1_B_CaMKII
</value>
<value>
0
</value>
</value>
<value>
<value>
X4
</value>
<value>
Variable:/Spine:camR_ca1_D_CaMKIIp
</value>
<value>
0
</value>
</value>
</property>
</process>
<process class="PythonProcess" id="add_PP2B_camR_ca1">
<property name="FireMethod">
<value>
P0.Value=(X7.Value+X6.Value+X5.Value+X4.Value+X3.Value+X2.Value+X1.Value+X0.Value)
</value>
</property>
<property name="StepperID">
<value>
Passive
</value>
</property>
<property name="VariableReferenceList">
<value>
<value>
P0
</value>
<value>
Variable:/Spine:PP2B_camR_ca1
</value>
<value>
1
</value>
</value>
<value>
<value>
X7
</value>
<value>
Variable:/Spine:camR_ca1_A_PP2B
</value>
<value>
0
</value>
</value>
<value>
<value>
X4
</value>
<value>
Variable:/Spine:camR_ca1_D_PP2B
</value>
<value>
0
</value>
</value>
<value>
<value>
X2
</value>
<value>
Variable:/Spine:Dp_camR_ca1_B_PP2B
</value>
<value>
0
</value>
</value>
<value>
<value>
X3
</value>
<value>
Variable:/Spine:Dp_camR_ca1_A_PP2B
</value>
<value>
0
</value>
</value>
<value>
<value>
X0
</value>
<value>
Variable:/Spine:Dp_camR_ca1_D_PP2B
</value>
<value>
0
</value>
</value>
<value>
<value>
X6
</value>
<value>
Variable:/Spine:camR_ca1_B_PP2B
</value>
<value>
0
</value>
</value>
<value>
<value>
X5
</value>
<value>
Variable:/Spine:camR_ca1_C_PP2B
</value>
<value>
0
</value>
</value>
<value>
<value>
X1
</value>
<value>
Variable:/Spine:Dp_camR_ca1_C_PP2B
</value>
<value>
0
</value>
</value>
</property>
</process>
<process class="PythonProcess" id="add_camR_ca1_total">
<property name="FireMethod">
<value>
P0.Value=(X0.Value+X1.Value+X2.Value)
</value>
</property>
<property name="StepperID">
<value>
Passive
</value>
</property>
<property name="VariableReferenceList">
<value>
<value>
P0
</value>
<value>
Variable:/Spine:camR_ca1_total
</value>
<value>
1
</value>
</value>
<value>
<value>
X1
</value>
<value>
Variable:/Spine:CaMKII_camR_ca1
</value>
<value>
0
</value>
</value>
<value>
<value>
X0
</value>
<value>
Variable:/Spine:free_camR_ca1_total
</value>
<value>
0
</value>
</value>
<value>
<value>
X2
</value>
<value>
Variable:/Spine:PP2B_camR_ca1
</value>
<value>
0
</value>
</value>
</property>
</process>
<process class="PythonProcess" id="add_camR_ca1_ratio">
<property name="FireMethod">
<value>
P0.Value=(X0.Value/X1.Value)
</value>
</property>
<property name="StepperID">
<value>
Passive
</value>
</property>
<property name="VariableReferenceList">
<value>
<value>
P0
</value>
<value>
Variable:/Spine:camR_ca1_ratio
</value>
<value>
1
</value>
</value>
<value>
<value>
X0
</value>
<value>
Variable:/Spine:camR_ca1_total
</value>
<value>
0
</value>
</value>
<value>
<value>
X1
</value>
<value>
Variable:/Spine:cam_total
</value>
<value>
0
</value>
</value>
</property>
</process>
<process class="PythonProcess" id="add_cam_ca1_total">
<property name="FireMethod">
<value>
P0.Value=(X0.Value+X1.Value+X2.Value)
</value>
</property>
<property name="StepperID">
<value>
Passive
</value>
</property>
<property name="VariableReferenceList">
<value>
<value>
P0
</value>
<value>
Variable:/Spine:cam_ca1_total
</value>
<value>
1
</value>
</value>
<value>
<value>
X1
</value>
<value>
Variable:/Spine:CaMKII_camR_ca1
</value>
<value>
0
</value>
</value>
<value>
<value>
X2
</value>
<value>
Variable:/Spine:PP2B_camR_ca1
</value>
<value>
0
</value>
</value>
<value>
<value>
X0
</value>
<value>
Variable:/Spine:free_cam_ca1_total
</value>
<value>
0
</value>
</value>
</property>
</process>
<process class="PythonProcess" id="add_cam_ca1_totalRatio">
<property name="FireMethod">
<value>
P0.Value=(X0.Value/X1.Value)
</value>
</property>
<property name="StepperID">
<value>
Passive
</value>
</property>
<property name="VariableReferenceList">
<value>
<value>
P0
</value>
<value>
Variable:/Spine:cam_ca1_totalRatio
</value>
<value>
1
</value>
</value>
<value>
<value>
X1
</value>
<value>
Variable:/Spine:cam_total
</value>
<value>
0
</value>
</value>
<value>
<value>
X0
</value>
<value>
Variable:/Spine:cam_ca1_total
</value>
<value>
0
</value>
</value>
</property>
</process>
<process class="PythonProcess" id="add_free_cam_ca0_total">
<property name="FireMethod">
<value>
P0.Value=(X1.Value+X0.Value)
</value>
</property>
<property name="StepperID">
<value>
Passive
</value>
</property>
<property name="VariableReferenceList">
<value>
<value>
P0
</value>
<value>
Variable:/Spine:free_cam_ca0_total
</value>
<value>
1
</value>
</value>
<value>
<value>
X1
</value>
<value>
Variable:/Spine:camR
</value>
<value>
0
</value>
</value>
<value>
<value>
X0
</value>
<value>
Variable:/Spine:camT
</value>
<value>
0
</value>
</value>
</property>
</process>
<process class="PythonProcess" id="add_camR_ca0_total">
<property name="FireMethod">
<value>
P0.Value=(X5.Value+X3.Value+X4.Value+X2.Value+X1.Value+X0.Value)
</value>
</property>
<property name="StepperID">
<value>
Passive
</value>
</property>
<property name="VariableReferenceList">
<value>
<value>
P0
</value>
<value>
Variable:/Spine:camR_ca0_total
</value>
<value>
1
</value>
</value>
<value>
<value>
X4
</value>
<value>
Variable:/Spine:camR_PP2B
</value>
<value>
0
</value>
</value>
<value>
<value>
X5
</value>
<value>
Variable:/Spine:camR
</value>
<value>
0
</value>
</value>
<value>
<value>
X2
</value>
<value>
Variable:/Spine:camR_CaMKIIp
</value>
<value>
0
</value>
</value>
<value>
<value>
X3
</value>
<value>
Variable:/Spine:camR_CaMKII
</value>
<value>
0
</value>
</value>
<value>
<value>
X0
</value>
<value>
Variable:/Spine:camR_CaMKIIp_PP1a
</value>
<value>
0
</value>
</value>
<value>
<value>
X1
</value>
<value>
Variable:/Spine:Dp_camR_PP2B
</value>
<value>
0
</value>
</value>
</property>
</process>
<process class="PythonProcess" id="add_camR_ca0_ratio">
<property name="FireMethod">
<value>
P0.Value=(X0.Value/X1.Value)
</value>
</property>
<property name="StepperID">
<value>
Passive
</value>
</property>
<property name="VariableReferenceList">
<value>
<value>
P0
</value>
<value>
Variable:/Spine:camR_ca0_ratio
</value>
<value>
1
</value>
</value>
<value>
<value>
X0
</value>
<value>
Variable:/Spine:camR_ca0_total
</value>
<value>
0
</value>
</value>
<value>
<value>
X1
</value>
<value>
Variable:/Spine:cam_total
</value>
<value>
0
</value>
</value>
</property>
</process>
<process class="PythonProcess" id="add_cam_ca0_total">
<property name="FireMethod">
<value>
P0.Value=(X6.Value+X5.Value+X3.Value+X4.Value+X2.Value+X1.Value+X0.Value)
</value>
</property>
<property name="StepperID">
<value>
Passive
</value>
</property>
<property name="VariableReferenceList">
<value>
<value>
P0
</value>
<value>
Variable:/Spine:cam_ca0_total
</value>
<value>
1
</value>
</value>
<value>
<value>
X4
</value>
<value>
Variable:/Spine:camR_PP2B
</value>
<value>
0
</value>
</value>
<value>
<value>
X6
</value>
<value>
Variable:/Spine:camR
</value>
<value>
0
[truncated: 37,299 more chars]
